# Supplementary material for: Use of directed acyclic graphs (DAGs) to identify confounders in applied health research: review and recommendations
Source: Int J Epidemiol. 2020 Dec 17;50(2):620–32. doi: 10.1093/ije/dyaa213 (PMC8128477; doi:10.1093/ije/dyaa213)
Supplement: dyaa213_Supplementary_Data [file dyaa213_supplementary_data.zip]

Archive with 2 entries (2 files):
- ije-2020-02-0279-File006.docx
- ije-2020-02-0279-File007.xlsx
