# Supplementary material for: Use of directed acyclic graphs (DAGs) to identify confounders in applied health research: review and recommendations
Source: Int J Epidemiol. 2020 Dec 17;50(2):620–32. doi: 10.1093/ije/dyaa213 (PMC8128477; doi:10.1093/ije/dyaa213)
Supplement: dyaa213_Supplementary_Data [file dyaa213_supplementary_data.zip › ije-2020-02-0279-File007.xlsx]

## Sheet: Sheet1
citation	title	journal	journal_citation_category	language	country	dag_number	doi	dag_examined	nodes	arcs	ratio	saturation	dagitty	supernodes	unobserved_variables	consistent_direction	citations	analytical_approach	report_adjset	report_estimand	report_estimate_from_adjset	report_other	other_criteria	reported_approach
Åkerstedt et al. 2017	Sleep duration, mortality and the influence of age	European Journal of Epidemiology	Public, environmental, & occupational health	English	Sweden	1 - in supplementary material	10.1007/s10654-017-0297-0	Figure S1	15	65	4.3	0.62	Yes	No	No	No	No	Multivariable regression	Yes – report SASa	Total effect	Yes - sensitivity analysis	Yes - primary results. Adjustment set did not include two confounders 'due to a large proportion of missingness and degree of potential misclassification'	No	Page 883: 'Based on our a priori assumptions on the relationships between confounders, intermediate variables, exposure, and outcome variables, we were able to draw a directed acyclic graph (DAG), with the aim to identify the minimal set of variables to adjust for the total effect (presented as supplementary material). To draw the DAG, the web-based application DAGitty (http://www.dagitty.net) wa…
Al-Farsi et al. 2010	Effect of high parity on the occurrence of prediabetes: A cohort study	Acta Obstetricia et Gynecologica Scandinavica	Obstetrics & Gynecology	English	Oman	0	10.3109/00016349.2010.501854											Multivariable regression	Yes – though not stated as SASa	Not reported ('effect')	Yes - primary results	Yes – sensitivity analyses performed with additional adjustments	No	Page 1183: 'We developed DAGs for all cofactors that emerged from the literature that could be potential confounders in the relation between parity and prediabetes…We found that we needed to adjust for six potential confounding factors: (i) maternal age, (ii) educational status, (iii) family income, (iv) year of delivery, (v) physical activity and (vi) eating disorders. Although BMI and hypertens…
Al-Harbi & El Tantawi 2017	Normative prosthodontic care need: Does it impact the daily life of young Saudis with high level of oral diseases? A cross sectional study	BMC Oral Health	Dentistry, oral surgery & medicine	English	Kingdom of Saudi Arabia	2 - in manuscript	10.1186/s12903-017-0418-x	Figure 1(a)	18	41	2.3	0.27	Yes	No	Yes – specific	No	No	Multivariable regression	No – not explicitly reported	Not reported ('relationship')	N/A	Yes - primary results. 'Confounders were detected using the software algorithm and a set of them was selected containing the minimal number of variables that needed to be controlled in multivariable analysis to produce unbiased estimates'	No	Page 4: 'We developed a framework (Additional file 1) to visualize the relationship between the study variables using Directed Acyclic Graphs (DAGs) (Fig. 1a and b) plotted by Dagitty (http://dagitty.net/). In the 1st framework, the outcome was the need for prosthodontic care and the exposures were untreated decay and need for periodontal care. Several factors were included because they were rela…
Andell et al. 2014	Impact of chronic obstructive pulmonary disease on morbidity and mortality after myocardial infarction	Open Heart	Not indexed	English	Sweden	0 - supplementary material unavailable	10.1136/openhrt-2013-000002											Multivariable regression	No – adjustment set(s) stated, but relationship to DAG(s) and/or SASa is not explicit	Not reported (’relationship')	N/A	Yes - primary results. 'The selection of covariates included in these models was performed with the use of a direct acyclical graph'	No	Page 2: 'Adjustments for potential confounders were performed stepwise in two models, the first including age, sex, smoking status and comorbidities (previous MI, previous stroke, heart failure, renal failure, hypertension, diabetes, peripheral artery disease, cancer and previous bleeding). The second model also included treatments during hospitalisation and at discharge (heparin, fondaparinux, d…
Andell et al. 2015	β-Blocker Use and Mortality in COPD Patients After Myocardial Infarction: A Swedish Nationwide Observational Study	Journal of the American Heart Association	Cardiac & Cardiovascular systems	English	Sweden	0 - supplementary material unavailable	10.1161/JAHA.114.001611											Multivariable regression	No – adjustment set(s) stated, but relationship to DAG(s) and/or SASa is not explicit	Not reported ('effect')	N/A	Yes - primary results. 'Potential confounders were identified using an a priori direct acyclic graph'	No	Page 2: 'Potential confounders were identified using an a priori direct acyclic graph via a web-based tool (http://www.dagitty.net). The multivariate model included the following covariates: age, sex, smoking status, comorbidities (previous MI, previous stroke, heart failure, renal failure, hypertension, diabetes, and cancer), in-hospital characteristics (STEMI, angiography, coronary stenting), b…
Andersen et al. 2014	Dose-response relationship of total and leisure time physical activity to risk of heart failure a prospective cohort study	Circulation: Heart Failure	Cardiac & Cardiovascular systems	English	Sweden	1 - in supplementary material	10.1161/CIRCHEARTFAILURE.113.001010	Supplemental Figure III	16	83	5.2	0.69	Yes	No	No	No	No	Multivariable regression	Yes – report SASa	Total and direct effects	Yes - primary results	No	No	Page 703: 'To reduce risk of potential bias, models were identified using directed acyclic graphs based on known risk factors of heart failure, drawn using the web-based application DAGitty (http://www.dagitty.net; Figure III in the Data Supplement). For each exposure (total physical activity and leisure time activity), 3 models were investigated: (1) crude models adjusting for age and sex; (2) m…
Andreano et al. 2017	Adherence to guidelines and breast cancer patients survival: a population-based cohort study analyzed with a causal inference approach	Breast Cancer Research and Treatment	Oncology	English	Italy	1 - in supplementary material	10.1007/s10549-017-4210-z	Online Resource 1	12	39	3.3	0.59	Yes	No	No	No	No	IPWc of MSMd	Yes – report SASa	Not reported ('causal effect')	Yes - primary results	No	No	Page 121: 'We constructed a directed acyclic graph (DAG) to represent assumptions regarding the underlying causal relationships between guideline adherence, survival and a set of clinical and socioeconomic variables. The DAG (Online Resource 1) utilizes these assumptions to select the potential confounders, rather than relying on the statistical associations observed in the data at hand. The sele…
Arora et al. 2014	Periodontal infection, impaired fasting glucose and impaired glucose tolerance: Results from the Continuous National Health and Nutrition Examination Survey 2009-2010	Journal of Clinical Periodontology	Dentistry, oral surgery & medicine	English	USA	2 - in manuscript	10.1111/jcpe.12258	Figure 1(A)	6	15	2.5	1	No	Yes	No	No	No	Multivariable regression	Yes – report SASa	Not reported ('association')	Yes - primary results	Yes – primary results include five different adjustment sets	Yes – change-in-estimate for sensitivity analyses	Page 645: 'A series of multivariable models were developed to better assess the influence of confounding. On the basis of data availability, we focus on confounding by sociodemographic indicators (age, sex, race/ethnicity and educational level), health behaviours (smoking status, caloric intake, alcohol consumption and physical activity) and adiposity (body mass index). We also consider variables…
Asgari et al. 2011	Predictors of patient satisfaction with Mohs surgery: Analysis of preoperative, intraoperative, and postoperative factors in a prospective cohort	Archives of Dermatology	Dermatology	English	USA	1 - in manuscript	10.1001/archdermatol.2011.319	Figure	11	26	2.4	0.47	No	Yes	No	Yes - Left-to-Right	Yes - inclusion	Multivariable regression	No – adjustment set(s) stated in table footer(s), but relationship to DAG(s) and/or SASa is not explicit	Not reported ('association')	N/A	Yes - primary results. 'According to the assumptions in the DAG, we determined a set of adjusting variables for each exposure and used standard logistic regression analysis of the outcome on the exposure, including all covariates in the adjustment set'	No	Page 1389: 'The causal DAG used in this study is shown in the Figure. We hypothesized causal relationships among variables based on previously published literature about patient satisfaction relative to age, gender, race/ethnicity, socioeconomic variables (education status, income, marital status, and site of care), mental health, comorbidities, preoperative skin-related QOL, tumor-related factor…
Ashley-Martin et al. 2015	Prenatal exposure to phthalates, bisphenol A and perfluoroalkyl substances and cord blood levels of IgE, TSLP and IL-33	Environmental Research	Environmental sciences; Public, environmental, & occupational health	English	Canada	0	10.1016/j.envres.2015.04.010											Multivariable regression	No – adjustment set(s) stated in table footer(s), but relationship to DAG(s) and/or SASa is not explicit	Not reported ('association')	N/A	Yes - primary results. 'The minimal adjustment sets for confounding were identified using DAGitty... Specific gravity was forced into the adjusted phthalate/BPA model to account for heterogeneity in urinary dilution...analyses were also stratified by sex'	No	Page 363: 'Potential covariates were identified using a causal model. The causal models were constructed using evidence regarding predictors of the exposures and predictors of the immune system biomarkers. The minimal adjustment sets for confounding were identified using DAGitty. Specific gravity was forced into the adjusted phthalate/BPA model to account for heterogeneity in urinary dilution. As…
Bach et al. 2015	Perfluoroalkyl acids and time to pregnancy revisited: An update from the Danish National Birth Cohort	Environmental Health: A Global Access Science Source	Environmental sciences; Public, environmental, & occupational health	English	Denmark	1 - in supplementary material	10.1186/s12940-015-0040-9	Additional Figure 1	11	18	1.6	0.33	Yes	No	Yes - specific	No	No	Multivariable regression	No – adjustment set(s) stated, but relationship to DAG(s) and/or SASa is not explicit	Not reported ('association')	N/A	Yes - primary results. 'Selection of covariates was based on a DAG... For the pooled analyses... we additionally adjusted for the sample'	No	Page 3: 'Selection of covariates was based on a DAG (Additional file 1 Fig. 1) and included age (continuous), pre-pregnancy body mass index (BMI, continuous), socio-occupational status (higher versus middle/lower), and parity (primiparous or multiparous). For the pooled analyses of the two samples we additionally adjusted for the sample (by use of a dummy variable assigning each of the two sample…
Badland et al. 2017	Are Area-Level Measures of Employment Associated with Health Behaviours and Outcomes?	Social Indicators Research	Not indexed	English	Australia	2 - in manuscript	10.1007/s11205-016-1417-z	Figure 3	12	20	1.7	0.3	No	No	Yes - specific	Yes - Left-to-Right	No	Multivariable regression	No – adjustment set(s) stated in table footer(s), but relationship to DAG(s) and/or SASa is not explicit	Not reported ('associations')	N/A	Yes - primary results. 'We constructed two directed acyclic graphs (DAGs) to map hypothesised pathways and temporal contributions between variables... models were adjusted for individual-level sociodemographic confounders'	No	Page 242: 'We constructed two directed acyclic graphs (DAGs) to map hypothesised pathways and temporal contributions between variables. The DAGs are presented in Figs. 2 and 3, and guided our analysis plan. In Fig. 2, local employment was the exposure variable. In Fig. 3, mode access to employment was the exposure variable, with local employment operating as an adjusting variable. All models were…
Bahls et al. 2017	Statins are related to impaired exercise capacity in males but not females	PLoS One	Multidisciplinary sciences	English	Germany	1 - in supplementary material	10.1371/journal.pone.0179534	Supplementary Figure 1	12	24	2	0.36	Yes	No	No	No	No	Multivariable regression and propensity score matching	No – not explicitly reported	Not reported ('associations')	N/A	Yes - primary results. Two models are reported, one informed by the DAG and a 'clinical model' with several additional variables.	No	Page 3: 'A directed acyclic graph was used to determine potential confounding and appropriately adjust for age, sex, previous myocardial infarction, physical inactivity and a potential statin_sex interaction (S1 Fig).' Page 4: 'In addition, a clinical model which adjusted for age, sex, previous MI, physical inactivity, eGFR, BMI, smoking, hypertension and diabetes was calculated. All associations…
Barcelona de Mendoza et al. 2016	Acculturation and Adverse Birth Outcomes in a Predominantly Puerto Rican Population	Maternal and Child Health Journal	Nursing	English	USA	0	10.1007/s10995-015-1901-0											Multivariable regression	No – adjustment set(s) stated, but relationship to DAG(s) and/or SASa is not explicit	Not reported ('relationship')	N/A	Yes - primary results. 'Potential confounders were identified via a priori knowledge and Directed Acyclic Graphs (DAGs)... Based on DAGs, the following covariates were included'	Yes – change-in-estimate criteria	Page 1154: 'Potential confounders were identified via a priori knowledge and Directed Acyclic Graphs (DAGs) which utilize graphs to represent relationships between covariates and minimize bias in epidemiologic studies. Based on DAGs, the following covariates were included in multivariable models: age, education and living with a partner. Additional assessment of confounders using 10 % change in e…
Barcelona de Mendoza et al. 2016A	Acculturation and Intention to Breastfeed among a Population of Predominantly Puerto Rican Women	Birth	Psychiatry	English	USA	0	10.1111/birt.12199											Multivariable regression	No - reported adjustment set is after variable reduction methods have been applied	Not reported ('effects')	N/A	Yes- primary results. Adjustment set built with variable reduction.	Yes – change-in-estimate criteria	Page 80: 'Directed Acyclic Graphs and 10 percent change in estimate procedures were used to identify covariates for inclusion in multivariable models; these included age, education, living with a partner, parity, and history of preterm birth.'
Barcelona de Mendoza et al. 2016B	Effects of acculturation on prenatal anxiety among Latina women	Archives of Womens Mental Health	Psychiatry	English	USA	0	10.1007/s00737-016-0605-9											Multivariable regression	No – adjustment set(s) stated, but relationship to DAG(s) and/or SASa is not explicit	Not reported ('effect')	N/A	Yes - primary results. 'We considered social and demographic risk factors that could confound the relationship between acculturation and anxiety via Directed Acyclic Graphs'	No	Page 637: 'We considered social and demographic risk factors that could confound the relationship between acculturation and anxiety via Directed Acyclic Graphs. These included age, education, parity and living with a partner. We chose not to include cigarette smoking as a covariate because it could be considered an intermediary variable (i.e., on the causal pathway) between acculturation and leve…
Bernardi et al. 2015	Cesarean delivery and metabolic risk factors in young adults: a Brazilian birth cohort study	American Journal of Clinical Nutrition	Nutrition & dietetics	English	Brazil	1 - in supplementary material	10.3945/ajcn.114.105205	Online Supplemental Material	12	31	2.6	0.47	Yes	No	No	Yes - Top-Left-to-Bottom-Right	No	Multivariable regression	Yes – report SASa	Not reported ('association')	Yes - primary results	No	No	Page 295: 'A multivariable linear regression analysis was performed to examine the association between CD and metabolic risk factors in early adulthood before and after controlling for covariates. The minimum set of variables to enter the adjusted model was identified in a directed acyclic graph in the DAGitty program (version 2.0 alpha, Johannes Textor). Models were adjusted for maternal schooli…
Birungi et al. 2017	Assessing causal effects of early life-course factors on early childhood caries in 5-year-old Ugandan children using directed acyclic graphs (DAGs): A prospective cohort study	Community Dentistry and Oral Epidemiology	Dentistry, oral surgery & medicine; Public, environmental, & occupational health	English	Norway	2 - in manuscript	10.1111/cdoe.12314	Figure 1	12	37	3.1	0.56	No	No	Yes - specific	No	Yes - inclusion	Multivariable regression	Yes – report SASa	Total and direct effects	Yes - primary results	No	No	Page 515: 'This study, two alternative DAGs, depicted in Figures 1-2, were used to illustrate assumed relationships between early lifecourse factors and ECC. Before being included in the DAGs, possible direct paths between all variables considered were evaluated for plausibility based on theory and previous empirical evidence. The wealth asset index was assumed to have direct effects on dental at…
Bjertness et al. 2016	Prevalence and determinants of hypertension in Myanmar - A nationwide cross-sectional study	BMC Public Health	Public, environmental, & occupational health	English	Norway	0	10.1186/s12889-016-3275-7											Multivariable regression	No – adjustment set(s) stated, but relationship to DAG(s) and/or SASa is not explicit	Not reported ('exposure-outcome-relationships')	N/A	Yes - primary results. Variables were selected for adjustment 'based on the DAG'.	No	Page 4: 'We identified confounders for each of the association-outcome-relationships drawing Directed Acyclic Graphs (DAGs). Based on the DAG, for the associations between sociodemographic variables and hypertension all variables in Table 3 were included in analyses as confounders (i.e. age, urban/rural, region, years at school, ethnicity). For the associations between metabolic determinants (Bod…
Bliddal et al. 2016	Association of Pre-Pregnancy Body Mass Index, Pregnancy-Related Weight Changes, and Parity With the Risk of Developing Degenerative Musculoskeletal Conditions	Arthritis & Rheumatology	Rheumatology	English	Denmark	1 - on request	10.1002/art.39565	N/A (provided on request)	10	23	2.3	0.51	Yes	No	Yes - generic	No	No	Multivariable regression	No – adjustment set(s) stated in table footer(s), but relationship to DAG(s) and/or SASa is not explicit	Not reported ('associations')	N/A	Yes - primary results. 'Potential confounders were chosen according to a directed acyclic graph'	No	Page 1159: 'Potential confounders were chosen according to a directed acyclic graph (19) based on a literature review (results are available from the corresponding author upon request).' Table 2 (footer): 'Adjusted for smoking, exercise, and socio-occupational status in pregnancy, and for the time-dependent variables years since start of follow-up, pregnancy, and parity.' Table 3 (footer): 'Adjus…
Blighe et al. 2017	Vitamin D prenatal programming of childhood metabolomics profiles at age 3 y	American Journal of Clinical Nutrition	Nutrition & dietetics	English	USA	1 - in supplementary material	10.3945/ajcn.117.158220	Online Supplemental Material	8	9	1.1	0.32	Yes	No	No	Yes - Left-to-Right	Yes - inclusion	Multivariable regression	No – adjustment set(s) stated in table footer(s), but relationship to DAG(s) and/or SASa is not explicit	Not reported ('effect')	N/A	Yes - primary results. 'We built a directed acyclic graph... to identify the appropriate confounding variables to adjust for'	No	Page 1096: 'We built a directed acyclic graph (DAG) with DAGitty 2.3 software (http://dagitty.net/) to identify the appropriate confounding variables to adjust for (Supplemental Table 1, Supplemental Figure 4).' Figure 2 (footer): 'In addition, through a multinomial logistic regression model with sample-to-cluster assignment as outcome and adjusting for significant confounders, sample storage tim…
Blom et al. 2015	Patients presenting at the emergency department with acute abdominal pain are less likely to be admitted to inpatient wards at times of access block: A registry study	Scandinavian Journal of Trauma, Resuscitation and Emergency Medicine	Emergency Medicine	English	Sweden	1 - in supplementary material	10.1186/s13049-015-0158-3	Additional File 1	27	49	1.8	0.14	Yes	No	Yes - specific	No	No	Multivariable regression	Yes – report SASa	Not reported ('association')	Yes - primary results	Yes - sensitivity results includes additional covariates 'to improve face validity'.	No	Page 3: 'Causal models were developed by all authors using the free online tool 'DAGitty' (Additional files 1 and 2). The minimally sufficient adjustment set for addressing all three outcomes consisted of time of year, time of week, and shift (time of day). The adjustment set was entered into the logistic equation using the entry method instead of a stepwise method. Interaction terms included wer…
Blomberg et al. 2013	Prehospital trauma life support training of ambulance caregivers and the outcomes of traffic-injury victims in Sweden	Journal of the American College of Surgeons	Surgery	English	Sweden	1 - in supplementary material	10.1016/j.jamcollsurg.2013.08.002	Appendix 1	16	33	2.1	0.28	Yes	No	Yes - specific	Yes - Top Left-to-Bottom Right	No	Multivariable regression and Bayesian hierarchical modelling	Yes – report SASa	Total effect	Yes - primary results	Yes - primary results of two other adjustment sets are reported alongside DAG-implied set	No	Page 1014: 'By drawing a directed acyclic graph based on potential confounding variables, the minimum set of variables needed to adjust for was identified. This minimal sufficient set of adjustment variables for estimating the total effect of PHTLS on mortality consisted of: calendar year, to account for a possible period effect (such as changes in trauma care over time during the study period); …
Bodén et al. 2015	Higher mortality after myocardial infarction in patients with severe mental illness: A nationwide cohort study	Journal of Internal Medicine	Medicine, general, & internal	English	Sweden	1 - in supplementary material	10.1111/joim.12329	Figure S1	13	41	3.2	0.53	Yes	No	Yes - specific	No	No	Multivariable regression	Yes – report SASa	Direct effect	Yes - primary results	Yes - primary results of three other adjustment sets are reported alongside DAG-implied set	No	Page 729: 'We used directed acyclic graphs and the program DAGitty (www.dagitty.net) to identify bias-minimized models. The minimal set of covariates for investigating the direct effect of the exposure was considered to be age, gender, smoking, diabetes, previous cardiovascular disease (defined as hypertension, congestive heart failure, stroke or peripheral vascular disease), type and severity of…
Bowatte et al. 2017	Traffic-related air pollution exposure over a 5-year period is associated with increased risk of asthma and poor lung function in middle age	European Respiratory Journal	Respiratory system	English	Australia	0	10.1183/13993003.02357-2016											Multivariable regression	No – adjustment set(s) stated, but relationship to DAG(s) and/or SASa is not explicit	Not reported ('association')	N/A	Yes - primary results. 'Covariates were selected for the models after considering alternative causal models using a directed acyclic graph'	No	Page 125: 'Covariates were selected for the models after considering alternative causal models using a directed acyclic graph in DAGitty software. Socioeconomic status (defined using education), smoking status, gas cooking, gas heating, keeping windows open more than 1 hour per week, and rural or urban status (using Accessibility/Remoteness Index of Australia 2006) were included in the regression…
Bowatte et al. 2017A	Traffic-related air pollution exposure is associated with allergic sensitization, asthma, and poor lung function in middle age	Journal of Allergy and Clinical Immunology	Allergy; Immunology	English	Australia	0	10.1016/j.jaci.2016.05.008											Multivariable regression	Yes – though not stated as SASa	Not reported ('association')	Yes - primary results	Yes - secondary or sensitivity results	No	Page 4: 'A directed acyclic graph produced using DAGitty software was constructed to identify possible confounders. This showed what adjustment was required in the regression models in order for the estimated measures of association to have a causal interpretation (under the assumption that the resulting model was correctly specified). Socioeconomic status (defined using educational attainment), …
Boyle et al. 2015	Lifetime physical activity and the risk of non-Hodgkin lymphoma	Cancer Epidemiology Biomarkers and Prevention	Oncology; Public, environmental, & occupational health	English	Canada	1 - in supplementary material	10.1158/1055-9965.EPI-14-1303	Supplementary Figure 2	13	28	2.2	0.36	No	No	Yes – specific	Yes - Left-to-Right	No	Multivariable regression	Yes – report SASa	Not reported ('association')	No	Yes – primary results. Adjustment set built with variable reduction.	Yes - covariate retention based on change-in-estimate criteria	Page 874: 'Directed acyclic graph (causal diagram) was used to inform the choice of other covariates. The following known or possible NHL risk factors were included on the causal diagram: alcohol consumption, autoimmune disorders, educational attainment (as a proxy for socioeconomic status), energy intake, ethnicity, family history of NHL, immune function, obesity, smoking, sun exposure, and vita…
Boyle et al. 2016	Sedentary work and the risk of breast cancer in premenopausal and postmenopausal women: a pooled analysis of two case-control studies	Occupational and Environmental Medicine	Public, environmental, & occupational health	English	Canada	1 - in supplementary material	10.1136/oemed-2015-103537	Supplementary Figure 2	21	99	4.7	0.47	Yes	No	No	No	No	Multivariable regression	Yes – report SASa	Not reported ('association')	Yes - primary results	No	No	Page 737: 'Age and study site (WA, BC or Ontario) were included as covariates in all analyses. A causal diagram (directed acyclic graph) was used to select a sufficient set of confounders (ie, a set of confounders that ‘blocked’ all backdoor (confounding) pathways, based on the assumptions made in the directed acyclic graph). The following known or possible breast cancer risk factors were conside…
Buchner & Rehfuess 2015	Cooking and season as risk factors for acute lower respiratory infections in African children: A cross-sectional multi-country analysis	PLoS One	Multidisciplinary sciences	English	Germany	1 - published elsewhere	10.1371/journal.pone.0128933	Figure 5 in Rehfuess et al. 2013	28	46	1.6	0.12	No	Yes	Yes - specific	No	No	Multivariable regression	No - reported adjustment set is after variable reduction methods have been applied	Not reported ('risk factor')	N/A	Yes - primary results. Adjustment sets built with variable reduction.	Yes - covariates retention based on information criteria	Page 3: 'A published causal diagram of child ALRI determinants distinguishes vulnerability (i.e. nutritional status such as stunting, breastfeeding, birthweight, vaccination, HIV status), exposure to risks (i.e. household air pollution, environmental tobacco smoke, outdoor air pollution, housing, crowding, handwashing), access to health care (i.e. care-seeking, transportation, affordability), hou…
Buckley et al. 2016	Prenatal phthalate exposures and childhood fat mass in a New York city cohort	Environmental Health Perspectives	Environmental sciences; Public, environmental, & occupational health; Toxicology	English	USA	1 - in supplementary material	10.1289/ehp.1509788	Figure S11	16	48	3	0.4	Yes	No	No	No	No	Multivariable regression	No – adjustment set(s) stated, but relationship to DAG(s) and/or SASa is not explicit	Not reported ('association')	N/A	Yes - primary results. 'We adjusted for potential confounding variables identified using directed acyclic graphs... We also included strong predictors of the outcome, including maternal height and child physical activity at follow-up (active/inactive), to improve precision'	No	Page 509: 'We adjusted for potential confounding variables identified using directed acyclic graphs (see Supplemental Material, Figure S1). Demographic and socioeconomic characteristics included maternal race/ ethnicity (non-Hispanic white/non-Hispanic black/Hispanic), age, education (less than college/college degree or more), and work status during pregnancy (employed/student or homemaker). We a…
Busert et al. 2016	Dietary diversity is positively associated with deviation from expected height in rural nepal	Journal of Nutrition	Nutrition & dietetics	English	Germany	1 - in supplementary material	10.3945/jn.115.220137	Supplementary Figure 1	19	53	2.8	0.31	No	No	Yes - specific	No	No	Multivariable regression	Yes – report SASa	Not reported ('association')	Yes - primary results	No	No	Page 3: 'Potential confounding factors in the association between dietary diversity and conditional growth were identified with the use of a directed acyclic graph (DAG) (Supplemental Figure 1) and the software DAGitty. DAGs serve to represent visually assumed causal relations between exposures, outcomes, and covariates and are used to identify potential sources of bias in observational health re…
Byberg et al. 2016	Body mass index and physical activity in early childhood are associated with atopic sensitization, atopic dermatitis and asthma in later childhood	Clinical and Translational Allergy	Allergy	English	Norway	1 - in supplementary material	10.1186/s13601-016-0124-9	Additional Figure 1	20	61	3.1	0.32	Yes	No	Yes - generic & specific	No	No	Bayesian hierarchical modelling	No – adjustment set(s) stated, but relationship to DAG(s) and/or SASa is not explicit	Not reported ('association')	N/A	Yes - primary results. Adjustment set built using variable reduction.	Yes - covariable retention based on p-value criteria	Page 3: 'Potential confounders included categorical and continuous variables, i.e. sex; gestational age; birth order (firstborn or not); duration of breastfeeding (categories: none; <3; >3 months. This information was extracted from maternal questionnaire, and used in analyses for predictors at target ages ≥6 months); mother’s preeclampsia (none, mild/moderate, severe); mother’s BMI (weight at fi…
Camelo et al. 2015	Associations of life course socioeconomic position and job stress with carotid intima-media thickness. The Brazilian Longitudinal Study of Adult Health (ELSA-Brasil)	Social Science & Medicine	Public, environmental, & occupational health	English	Brazil	1 - in manuscript	10.1016/j.socscimed.2015.07.032	Figure 1	7	12	1.7	0.57	No	Yes	Yes – generic	Yes - Left-to-Right	No	Mediation analysis with multivariable regression	No - reported adjustment set is after variable reduction methods have been applied	Not reported ('associations')	N/A	Yes - primary results. Adjustment sets built with variable reduction.	No	Page 93: 'We constructed a directed acyclic graph (DAG) of proposed associations between life course socioeconomic position and subclinical atherosclerosis (IMT) in adulthood to guide our analyses (Fig. 1). Following this DAG, to investigate the mediating role of job strain on the association between life course SEP and IMT, we could not condition on health-related behaviors or markers of metabol…
Camlin et al. 2016	Patient-reported factors associated with reengagement among HIV-infected patients disengaged from care in East Africa	AIDS	Immunology; Infectious disease; Virology	English	USA	0	10.1097/QAD.0000000000000931											Multivariable regression	Yes – report SASa	Total effect	Yes - primary results	No	No	Page 497: 'We used directed acyclic graphs encoding our hypothesized causal relationships to guide multivariable analysis and adjustment decisions. Selection of the minimum sufficient adjustment sets to identify the effect of each dimension of factors on reengagement was aided through use of DAGitty software' Table 4 (adjustment sets displayed for each exposure): 'Each model required different se…
Carlson et al. 2005	Tractor-related injuries: A population-based study of a five-state region in the midwest	American Journal of Industrial Medicine	Public, environmental, & occupational health	English	USA	1 - in manuscript	10.1002/ajim.20135	Figure 1	9	27	3	0.75	No	No	Yes – generic	Yes - Top-to-Bottom	No	Multivariable regression	Yes – report SASa	Not reported ('effect')	Yes - primary results	No	No	Page 256: 'Multivariate analyses were guided by the a priori causal model (Fig. 1), which included known and hypothesized associations between the available sociodemographic and exposure variables of primary interest for the analyses. Odds ratios (ORs) and 95% confidence intervals (CI) were calculated for risk of injury using logistic regression. Selection of confounders for multiple logistic reg…
Carlson et al. 2006	The association between parents' past agricultural injuries and their children's risk of injury: Analyses from the regional rural injury study-II	Archives of Pediatrics and Adolescent Medicine	Pediatrics	English	USA	0	10.1001/archpedi.160.11.1137											Multivariable regression	No – adjustment set(s) stated in table footer(s), but relationship to DAG(s) and/or SASa is not explicit	Not reported ('association')	N/A	Yes - primary results. 'To determine potential confounders, we used a causal model...to guide the design and use of directed acyclic graphs'	No	Page 1138: 'To determine potential confounders, we used a causal model to guide the design and use of directed acyclic graphs, according to the methods in Greenland et al. and Hernan et al. These methods facilitated identification of covariates that may introduce bias if included in the statistical models and reduced potential of overfitting the models. For parent-related covariates, data specifi…
Casas et al. 2015	Exposure to bisphenol A during pregnancy and child neuropsychological development in the INMA-Sabadell cohort	Environmental Research	Environmental sciences; Public, environmental, & occupational health	English	Spain	2 - in supplementary material	10.1016/j.envres.2015.07.024	Figure S1	15	37	2.5	0.35	Yes	No	No	No	No	Multivariable regression	No – adjustment set(s) stated, but relationship to DAG(s) and/or SASa is not explicit	Not reported ('effect')	N/A	Yes - primary results. Adjustment set built using variable reduction.	Yes - covariate selection based on change-in-estimate criteria	Page 673: 'Directed acyclic graphs (DAGs) were used to graphically represent the direction of the relationships between covariates and to select those included in the adjusted models (see Supplemental material, Fig. S1). Covariates included in the DAG were selected based on previous evidence. Adjusted models included age and sex of the child, maternal age (<25, 25–29, 30–34, 35+ years), maternal …
Chandee et al. 2017	Critical Care Resource Utilization and Outcomes of Children with Moderate Traumatic Brain Injury	Pediatric Critical Care Medicine	Critical care medicine; Pediatrics	English	USA	1 - in supplementary material	10.1097/PCC.0000000000001350	Supplementary Figure 1	12	44	3.7	0.67	Yes	No	No	No	No	Multivariable regression	Yes – report SASa	Not reported ('effect')	Yes - primary results	No	No	Page 1167: 'All covariates were considered as potential confounders using a directed acyclic graph (DAG) approach for each model.' Page 1168: 'Confounders for each model were chosen a priori based on prior knowledge and existing relationships identified in the literature using a DAG (Supplementary Figs. 1–6, Supplemental Digital Content 1, http://links.lww. com/CCM/C864) approach to identify the …
Chattopadhyay et al. 2003	The New York State Minority Health Survey: determinants of oral health care utilization	Journal of public health dentistry	Dentistry, oral surgery & medicine; Public, environmental, & occupational health	English	USA	1 - in manuscript	10.1111/j.1752-7325.2003.tb03494.x	Figure 1	10	17	1.7	0.38	No	No	No	Yes - Bottom Right-to-Top Left	No	Multivariable regression	No – not explicitly reported	Not reported ('association')	N/A	Yes - primary results come from adjustment set built using variable reduction ('Final model').	Yes - covariate selection based on log-likelihood criteria	Page 159: 'For the present analysis, we concentrated on the main effects model, assuming that the dental insurance-dental visit relationship was uniform across the different levels of the covariates adopting a backward elimination strategy using the difference in -2 log likelihood between models as the model selecting criteria. The DAG suggested that some of the factors like income and employment…
Cupul-Uicab et al. 2013	Prenatal exposure to persistent organochlorines and childhood obesity in the U.S. collaborative perinatal project	Environmental Health Perspectives	Environmental sciences; Public, environmental, & occupational health; Toxicology	English	USA	0	10.1289/ehp.1205901											Multivariable regression	Yes – though not stated as SASa	Not reported ('association')	Yes - primary results	Yes - primary results include an additional covariate for one of the outcomes	Yes - covariate retention based on change-in-estimate criteria	Page 1104: 'We used directed acyclic graphs (DAGs) to choose potential confounders for model adjustment. The set of variables selected for adjustment were maternal race, education, socioeconomic index, prepregnancy BMI, smoking during pregnancy, and child’s birth order. This list of variables plus study center (12 strata), child’s sex, serum levels of triglycerides and total cholesterol were the …
Cupul-Uicab et al. 2014	Prenatal exposure to p,p '-DDE and p,p '-DDT in relation to lower respiratory tract infections in boys from a highly exposed area of Mexico	Environmental Research	Environmental sciences; Public, environmental, & occupational health	English	USA	0	10.1016/j.envres.2014.03.017											Multivariable regression	Yes – report SASa	Not reported ('association')	Yes - primary results	No	Yes - covariate selection based on change-in-estimate criteria	Page 20: 'The selection of potential confounders for inclusion in the model was based on directed acyclic graphs (DAGs). Maternal age, parity, poverty status, parental smoking, and residence area were selected as the minimal sufficient set for adjustment. Other variables not selected by the DAG (i.e., birth season, child's underweight, breastfeeding, exclusive breast feeding, and maternal educati…
Curran et al. 2016	Obstetric mode of delivery and attention-deficit/hyperactivity disorder: A sibling-matched study	International Journal of Epidemiology	Public, environmental, & occupational health	English	Ireland	1 - in supplementary material	10.1093/ije/dyw001	Supplementary Figure 1	18	31	1.7	0.2	Yes	No	Yes – specific	No	No	Multivariable regression	No – adjustment set(s) stated, but relationship to DAG(s) and/or SASa is not explicit	Not reported ('association')	N/A	Yes - primary results. 'Potential confounders were identified using previous literature and examined for inclusion using a directed acyclic graph'	No	Page 535: 'Potential confounders were identified using previous literature and examined for inclusion using a directed acyclic graph (DAG) (Supplementary Figure 1, available as Supplementary data at IJE online)… 'In fully adjusted models, we also included infant gender, maternal age, gestational age, maternal and paternal citizenship, SGA, LGA, 5-min Apgar score, parity, maternal smoking during p…
Curran et al. 2017	Birth by caesarean section and school performance in Swedish adolescents- a population-based study	BMC Pregnancy and Childbirth	Obstetrics & Gynecology	English	Ireland	1 - in supplementary material	10.1186/s12884-017-1304-x	Figure S1	13	31	2.4	0.4	Yes	No	Yes – specific	No	No	Multivariable regression	No – adjustment set(s) stated, but relationship to DAG(s) and/or SASa is not explicit	Not reported ('association')	N/A	Yes - primary results. 'Based on previous literature and the use of a directed acyclic graph... the following a priori co-variates were included...though not identified as confounders in the DAG, further co-variates that were identified based on previous literature were also assessed, including...'	Yes - covariate selection based on change-in-estimate criteria	Page 2: 'Based on previous literature and the use of a directed acyclic graph (DAG) (Additional file 1: Figure S1), the following a priori co-variates were included in the analysis: maternal age at time of birth (<25 years, 25–34 years, 35–44 years, 45+ years), birth order (first born), small for gestational age (SGA), large for gestational age (LGA) (defined as birth weight less or greater than …
Dahl et al. 2012	Plasma Fibulin-1 Is Linked to Restrictive Filling of the Left Ventricle and to Mortality in Patients With Aortic Valve Stenosis	Journal of the American Heart Association	Cardiac & Cardiovascular systems	English	Denmark	1 - in supplementary material	10.1161/JAHA.112.003889	Figure S1	14	29	2.1	0.32	No	Yes	Yes – generic & specific	No	No	Multivariable regression	Yes – though not stated as SASa	Not reported ('association')	Yes - primary results	No	No	Page 3: 'We used DAGitty, a web-based application based on the directed acyclic graph theory, to model the causal relationship between fibulin-1 and cardiovascular mortality and any confounders. This DAG program was used to identify sets of confounders that together fully adjust for confounding in multivariable modeling. Several of these sets of confounders were identified (Figure S1). The set co…
Dalgaard et al. 2016	Risk and prognosis of bacteremia and fungemia among peritoneal dialysis patients: A population-based cohort study	Peritoneal Dialysis International	Urology & Nephrology	English	Denmark	0 - links to www.dagitty.net are invalid	10.2215/CJN.02320317											Multivariable regression	Yes – report SASa	Total effect	Yes - primary results	No	No	Page 649: 'We constructed causal diagrams to identify minimal sufficient adjustment sets for each variable, using the web-based software 'DAGitty'. These variables were included in univariate and multivariate Cox regression models.' Table 3 (adjustment sets displayed for each exposure): 'Minimal adjustment sets for estimating the total effect of each exposure were defined according to causal diag…
de Jonge et al. 2014	Determinants and consequences of short birth interval in rural Bangladesh: a cross-sectional study	BMC Pregnancy & Childbirth	Obstetrics & Gynecology	English	UK	1 - in supplementary material	10.1186/s12884-014-0427-6	Additional Figure 1	9	27	3	0.75	Yes	No	No	No	No	Multivariable regression	Yes – though not stated as SASa	Not reported ('risk factors')	Yes - primary results	Yes - primary results. Unclear relationship with DAG as the same adjustment set was used for different combinations of exposures and outcomes	No	Page 3: 'We identified potential confounders based on a review of the literature. A Directed Acyclic Graph (DAG) was then used to assist in the selection of appropriate confounders by modelling the relationships between potential confounders, short birth interval and stillbirth or neonatal death [see Additional file 1]. The DAG was created using a pre-determined selection criteria in order to min…
di Giuseppe et al. 2015	Plasma fibroblast growth factor 23 and risk of cardiovascular disease: results from the EPIC-Germany case-cohort study	European Journal of Epidemiology	Public, environmental, & occupational health	English	Germany	1 - in manuscript	10.1007/s10654-014-9982-4	Figure 2	12	50	4.2	0.76	Yes	Yes	No	No	No	Multivariable regression	Yes – report SASa	Direct effect	No	Yes - primary results. Adjustment set includes a mediator. ('According to the theory of DAG, it would be sufficient to adjust the analyses for... physical activity')	No	Page 134: 'Directed acyclic graphs (DAG) was implemented to understand the underlying causal structure among the variables and to choose a minimal sufficient adjustment set of covariates.' Page 135: 'The minimal sufficient adjustment set between FGF23 and CVD included the following covariates: age, gender, smoking habits, prevalent hypertension, hyperlipidemia and diabetes, dietary phosphorus an …
Dolatowski et al. 2016	Preoperative posterior tilt of at least 20° increased the risk of fixation failure in Garden-I and -II femoral neck fractures: 322 patients followed for a mean of 3 years	Acta Orthopaedica	Orthopedics	English	Norway	0	10.3109/17453674.2016.1155253											Multivariable regression	No – not explicitly reported	Not reported ('association')	N/A	Yes - primary results. 'A minimal adjustment set of covariates was selected using directed acyclic graphs'	No	Page 254: 'Based on the previous literature, we conducted CRR analyses with the following independent variables: age, sex, ASA classification, cognitive impairment (as noted in the patient records), time to surgery (from hospital admission to start of surgery), and postoperative posterior tilt… 'A minimal adjustment set of covariates was selected using directed acyclic graphs (DAGs) by closing al…
Downes et al. 2015	Previous prelabor or intrapartum cesarean delivery and risk of placenta previa	American Journal of Obstetrics and Gynecology	Obstetrics & Gynecology	English	USA	0	10.1016/j.ajog.2015.01.004											Multivariable regression	No - reported adjustment set is after variable reduction methods have been applied	Not reported ('association')	N/A	Yes – primary results. Adjustment set built with variable reduction	Yes - covariate retention based on change-in-estimate criteria	Page 669.e2: 'Potential covariates for the adjusted models were explored based on previous literature, use of a directed acyclic graph, and evaluation of individual regression models; a probability value of < .10 was considered significant.'
Dusingize et al. 2017	Cigarette Smoking and the Risks of Basal Cell Carcinoma and Squamous Cell Carcinoma	Journal of Investigative Dermatology	Dermatology	English	Australia	0	10.1016/j.jid.2017.03.027											Multivariable regression	Yes – report SASa	Total effect	Yes - primary results	No	No	Page 1707: 'Using the DAGitty program, we constructed directed acyclic graphs to identify a minimum sufficient adjustment set of confounding factors to estimate the total effect of smoking on BCC or SCC. Our final models were adjusted for age, sex, private health insurance, education status, natural skin color, tanning ability, number of freckles, history of sunburn as a child, and cumulative sun…
Dzhambov & Dimitrova 2015	Road traffic noise exposure association with self-reported body mass index	Noise Control Engineering Journal	Acoustics; Engineering, multidisciplinary	English	Bulgaria	0	10.3397/1/376351											Multivariable regression	Yes – report SASa	Total and direct effects	Yes - primary results	Yes - primary results. Stratification by 'residence at the current address'	No	Page 575: 'In line with previous research we used directed acyclic graphs (DAGs) and the graphical tool DAGitty v.2.2 to determine a priori the sufficient adjustment sets for estimating total and direct effects of RTN on BMI. Based on prior theory, we entered age, gender, distance to major road and noise sensitivity into the models. DAGs suggested that the total effect models needed to be adjuste…
Dzhambov & Dimitrova 2016	Heart disease attributed to occupational noise, vibration and other co-exposure: Self-reported population-based survey among Bulgarian workers	Medycyna Pracy	Public, environmental, & occupational health;	English	Bulgaria	0	10.13075/mp.5893.00437											Multivariable regression	Yes – report SASa	Total effect	No	Yes - primary results. Adjustment set included additional variables. 'We additionally forced into the models (as proxies for participants’ socioeconomic status) the number of household members and the age at which full-time education was finished'	No	Page 437: 'Causal diagrams were set up to determine the necessary adjustments in the multivariate models using DAGitty v. 2.3. We were interested in the total effect of self-reported occupational noise and vibration since the direct effect, albeit of theoretical importance, is not observed per se in real life. In order to investigate the complex imbrication of various environmental and individual…
Eichler et al. 2016	Tobacco and alcohol consumption after total laryngectomy and survival: A German multicenter prospective cohort study	Head and Neck	Otorhinolaryngology;	English	Germany	0	10.1002/hed.24436											Multivariable regression	No – adjustment set(s) stated, but relationship to DAG(s) and/or SASa is not explicit	Not reported ('relation')	N/A	Yes - primary results. 'Potentially confounding variables were integrated using Directed Acyclic Graph'	No	Page 3: 'Potentially confounding variables were integrated using Directed Acyclic Graphs. Regarding tobacco consumption, SES, age, sex, and household size were considered as potentially confounding variables; regarding alcohol consumption, SES, age, sex, TNM classification, cancer site, and household size were considered as potential confounders. According to the Directed Acyclic Graphs model, co…
Ellison & De Wet 2016	Poverty, disability and self-reported health amongst residents and migrants in Gauteng, South Africa	Annals of Human Biology	Biology; Public, environmental, & occupational health;	English	UK	1 - in manuscript	10.3109/03014460.2016.1147597	Figure 1	13	75	5.8	0.96	No	No	No	Yes - Left-to-Right	No	Multivariable regression	No – not explicitly reported	Not reported ('association')	N/A	Yes - primary results. 'A causal path model was then developed… to distinguish between confounders and mediators in any relationships between each of the sociodemographic and socioeconomic variables and health, assuming that only variables relating to pre-existing characteristics and past events could act as potential con- founders'	No	Page 134: 'A causal path model was then developed (in the form of a Directed Acyclic Graph [DAG] drawn using www.dagitty.net open source software) to distinguish between confounders and mediators in any relationships between each of the sociodemographic and socioeconomic variables and health, assuming that only variables relating to pre-existing characteristics and past events could act as potent…
Emeny et al. 2014	Mind over hormones; Sex differences in associations of well-being with IGF-I, IGFBP-3 and physical activity in the KORA-Age study	Experimental Gerontology	Geriatrics & Gerontology;	English	Germany	1 - in supplementary material	10.1016/j.exger.2014.08.001	Supplementary Figure 1	11	21	1.9	0.38	Yes	No	No	No	No	Multivariable regression	Yes – report SASa	Not reported ('direct association')	Yes - primary results	Yes - primary results include 'increasing confounder adjustment'	No	Page 60: 'Confounder selection was performed using causal diagrams with variables entered into the model based upon reported covariates of well-being (Sodergren et al., 2014) and growth hormone. We identified minimally sufficient adjustment sets using diagrams that represent the relations among the exposure, outcome, and other variables. All previously mentioned covariates were considered potenti…
Erkal et al. 2009	Horse-related injuries among agricultural household members: Regional rural injury study II (RRIS-II)	Journal of Rural Health	Health care sciences & services; Public, environmental, & occupational health;	English	USA	2 - in supplementary material	10.1111/j.1748-0361.2009.00254.x	Figure 2	10	28	2.8	0.62	No	No	Yes – generic	No	No	Multivariable regression	No – adjustment set(s) stated in table footer(s), but relationship to DAG(s) and/or SASa is not explicit	Not reported ('association')	N/A	Yes - primary results. 'Selection of confounders for each exposure of interest/respective model was based on directed acyclic graphs'	No	Page 422: 'Separate, theoretical causal models, were developed for children/youth and adults, based on previous research and expert knowledge. This enabled modeling of dependence of horse-related injury on each exposure of interest, while controlling for potential confounders. Selection of confounders for each exposure of interest/respective model was based on directed acyclic graphs (DAGs) estab…
Escobar et al. 2017	Risk of Acute Kidney Injury after Percutaneous Pharmacomechanical Thrombectomy Using AngioJet in Venous and Arterial Thrombosis	Annals of Vascular Surgery	Surgery; Peripheral vascular disease;	English	USA	1 - in manuscript	10.1016/j.avsg.2016.12.018	Figure 7	9	16	1.8	0.44	Yes	No	No	No	No	Multivariable regression	Yes – report SASa	Total and direct effects	Yes - primary results	No	No	Page 7: 'To do this, we created a 'causal model' using our variables (like a flow diagram) leading to acute kidney injury using DAGitty software.'; Page 10: 'DAGitty analysis of the diagram determined that to estimate the total effect of AJ on AKI required statistical analysis of the following groups of variables: age and arterial indication, age and chronic renal failure (CRF) and diabetes (DM),…
Evandt et al. 2017	A population-based study on nighttime road traffic noise and insomnia	Sleep	Not indexed	English	Norway	1 - in manuscript	10.1093/sleep/zsw055	Figure 1	8	15	1.9	0.54	No	No	No	Yes - Top Left-to-Bottom Right	No	Multivariable regression	Yes – though not stated as SASa	Not reported ('association')	No	Yes - primary results. Socio-economic factors (educational level and household income) were added to the DAG-implied set	No	Page 2: 'In the procedure of selecting covariates to the statistical models, we used a directed acyclic graph (DAG). The DAG was developed using the Web-based software DAGitty by including factors relevant for the association between traffic noise exposure and sleep disturbances, based on literature review of previous research. In Figure 1, we have presented a simplified version of the DAG. The v…
Evandt et al. 2017A	Road traffic noise and registry based use of sleep medication	Environmental Health: A Global Access Science Source	Environmental sciences; Public, environmental, & occupational health;	English	Norway	2 - on www.dagitty.net	10.1186/s12940-017-0330-5	Figure S1	11	23	2.1	0.42	No	Yes	No	Yes - Top Left-to-Bottom Right	No	Multivariable regression	Yes – report SASa	Not reported ('association')	No	Yes - primary results. Socio-economic factors (educational level and household income) were added to the DAG-implied set	No	Page 3: 'In the procedure of selecting covariates to the statistical models, we used a directed acyclic graph (DAG). The DAG was developed using the web-based software DAGitty. In order to decide which variables to be included in the DAG, we reviewed previous relevant re- search. Since we considered sleep medication use as an indicator for sleep disturbances, we included variables relevant for th…
Fan et al. 2016	Alcohol drinking and HIV-related risk among men who have sex with men in Chongqing, China	Alcohol	Substance Abuse; Pharmacology & Pharmacy; Toxicology	English	USA	0	10.1016/j.alcohol.2015.09.004	Figure I	9	26	2.9	0.72	No	No	No	No	No	Multivariable regression	Yes – report SASa	Not reported ('association')	Yes - primary results	No	No	Page 3: 'Potential confounders were adjusted a priori using direct acyclic graph (DAG) and biological plausibility. DAG was used to identify suitable minimally sufficient adjustment sets. Using the 6-step DAG approach for confounder selection is likely to reduce the degree of bias for the effect estimate in the chosen statistical model, compared with the traditional epidemiological methods.'
Feda et al. 2010	Written violence policies and risk of physical assault against Minnesota educators	Journal of Public Health Policy	Health care sciences & services; Public, environmental, & occupational health;	English	USA	1 - in manuscript	10.1057/jphp.2010.32											Multivariable regression	No – adjustment set(s) stated in table footer(s), but relationship to DAG(s) and/or SASa is not explicit	Not reported ('impact')	N/A	Yes - primary results. 'Directed acyclic graphs (DAGs) served as a visual guide to identify variables pertinent to the multivariate models and potential confounders on the outcome of interest... During the analysis, each policy used a separate analytical model, based on the assumptions illustrated in the DAG'	No	Page 465: 'Directed acyclic graphs (DAGs) served as a visual guide to identify variables pertinent to the multivariate models and potential confounders on the outcome of interest. DAGs allowed us to include variables believed to be causal to the exposure of interest and exclude variables that could not be causal. The DAG, Figure 1, shows relations among the exposures of interest, the outcomes, an…
Ferraro et al. 2017	Contributions of relative linear growth and adiposity accretion from birth to adulthood to adult hypertension	Scientific Reports	Not indexed	English	Brazil	1 - in supplementary material	10.1038/s41598-017-09027-1	Supplemental Figure S2	24	74	3.1	0.27	Yes	No	No	No	No	Multivariable regression	No – adjustment set(s) stated in table footer(s), but relationship to DAG(s) and/or SASa is not explicit	Not reported ('association')	N/A	Yes - primary results. 'Covariates were selected with the aid of a directed acyclic graph (DAG)...Each variable was ordered according to its specific temporal relationship...We then built pathways based on temporality and theoretical assumptions'	No	Page 4: 'To avoid overadjustment covariates were selected with the aid of a directed acyclic graph (DAG) (Supporting Information Figure S1), following current practice in life course epidemiology, which highlights the risks of overadjustment by factors that might be intermediate in the pathways under consideration, and are therefore not confounders. Each variable was ordered according to its spec…
Ferraro et al. 2017A	The specific and combined role of domestic violence and mental health disorders during pregnancy on new-born health	Bmc Pregnancy and Childbirth	Obstetrics & Gynecology;	English	Brazil	0	10.1186/s12884-017-1438-x											Multivariable regression	No – adjustment set(s) stated in table footer(s), but relationship to DAG(s) and/or SASa is not explicit	Not reported ('association')	N/A	Yes - primary results. 'Confounders for which models were adjusted were chosen based on the assumption that they must be antecedent of exposure and outcome'	No	Page 3: 'Confounders for which models were adjusted were chosen based on the assumption that they must be antecedent of exposure and outcome. Since the violence measurement only encompassed the last 12 months, the independent variables that fulfilled this assumption were maternal schooling, maternal migration, family socioeconomic status, and being an adolescent mother. Finally, we tested whether…
Figueiredo et al. 2017	Association between plasma concentrations of vitamin D metabolites and depressive symptoms throughout pregnancy in a prospective cohort of Brazilian women	Journal of Psychiatric Research	Psychiatry;	English	Brazil	1 - in supplementary material	10.1016/j.jpsychires.2017.07.009	Supplemental Figure 2	19	40	2.1	0.23	Yes	No	Yes – specific	No	No	Multivariable regression	Yes – report SASa	Not reported ('association')	Yes - primary results	No	No	Page 3: 'The confounders were selected based on a directed acyclic graph (DAG) that was constructed with DAGitty; an online free software. The DAG is a graphical model that functions to identify minimal sufficient adjustment to estimate causal effects between exposure and outcome. The DAG for the causal relation- ship between 25(OH)D and depressive symptoms suggested that the following variables …
Filippidis et al. 2017	Association of cigarette price differentials with infant mortality in 23 European Union countries	JAMA Pediatrics	Pediatrics;	English	UK	1 - in supplementary material	10.1001/jamapediatrics.2017.2536	eFigure 2	17	34	2	0.25	No	No	No	No	No	Multivariable regression	No – adjustment set(s) stated, but relationship to DAG(s) and/or SASa is not explicit	Not reported ('association')	N/A	Yes - primary results. 'We have drawn a detailed directed acyclic graph with DAGitty to illustrate potential causal pathways from cigarette prices to infant mortality, identify potential sources of confounding, and guide covariate selection'	No	Page 1102: 'We have drawn a detailed directed acyclic graph with DAGitty to illustrate potential causal pathways from cigarette prices to infant mortality, identify potential sources of confounding, and guide covariate selection (eFigure 2 in the Supplement).' Page 1102: 'Our final model included within-year and 1-year lagged terms for the median cigarette price and the price differential, adjust…
Filteau et al. 2016	Associations of Vitamin D status, bone health and anthropometry, with gross motor development and performance of school-aged Indian children who were born at term with low birth weight	BMJ Open	Medicine, general, & internal;	English	UK	1 - in manuscript	10.1136/bmjopen-2015-009268	Figure 1	14	26	1.9	0.29	No	Yes	No	No	No	Multivariable regression	Yes – report SASa	Direct effect	Yes - primary results	No	No	Page 3: 'Analyses were guided by the directed acyclic graph in figure 1, which focused on vitamin D status, anthropometry and bone health as well as probable contributors to these: socioeconomic status (SES) at follow-up, diet, recent morbidity, sun exposure and early growth. Analyses followed principles of causal inference and were aided by DAGitty, an online tool.' Page 4: 'We used the directed…
Frederiksen et al. 2009	Do patient characteristics, disease, or treatment explain social inequality in survival from colorectal cancer?	Social Science & Medicine	Public, environmental, & occupational health;	English	Denmark	3 - in manuscript	10.1016/j.socscimed.2009.07.040	Figure 3	9	31	3.4	0.86	No	No	No	Yes - Left-to-Right	No	Mediation analysis by multivariable regression	Yes – though not stated as SASa	Total and direct effects	Yes - primary results	Yes- primary results of direct effect, several models reported with different adjustment sets.	No	Page 1109: 'Before analysing the data we set up a series of causal diagrams to summarize visually the hypothetical relationship between the variables of interest for the research question, paying special attention to the direction of each arrow and thereby distinguishing confounders and intermediates. The first diagram (Fig. 1) illustrates the pathways between the different indicators of SES and …
Gagliardi et al. 2009	Bronchopulmonary dysplasia and brain white matter damage in the preterm infant: A complex relationship	Paediatric and Perinatal Epidemiology	Public, environmental, & occupational health; Obstetrics & Gynecology; Pediatrics	English	Italy	2 - in manuscript	10.1111/j.1365-3016.2009.01069.x	Figure 2	10	19	1.9	0.42	No	No	Yes – generic	Yes - Left-to-Right	No	Multivariable regression	No – adjustment set(s) stated, but relationship to DAG(s) and/or SASa is not explicit	Described as 'direct' effect', but appears to be total effect	N/A	Yes - primary results. 'We adjusted for the possible confounders listed in Table 1 and in Fig. 1. This was done in successive steps, to help understand the effect of various adjustments'	No	Page 585: 'We adjusted for the possible confounders listed in Table 1 and in Fig. 1. This was done in successive steps, to help understand the effect of various adjustments. We followed the DAG in a chronological order (prenatal–perinatal–postnatal variable adjustment) by adjusting first for GA using a dummy variable for each gestational week. We next adjusted for illness severity and other perin…
Gascon et al. 2015	Prenatal exposure to bisphenol A and phthalates and childhood respiratory tract infections and allergy	Journal of Allergy and Clinical Immunology	Allergy; Immunology;	English	Spain	2 - in supplementary material	10.1016/j.jaci.2014.09.030	Figure E1	18	26	1.4	0.17	Yes	No	No	Yes - Top Left-to-Bottom Right	No	Multivariable regression	Yes – though not stated as SASa	Not reported ('association')	Yes - primary results	No	No	Page 372: 'To determine the covariates to be included in multivariate models for each exposure variable, we applied directed acyclic graphs (DAGs) using DAGity software. Covariates included in the respective DAGs if they were described to be associated with the exposure or the outcome in previous literature, and such associations were shown in bivariate analyses of our data (P ≤ .1, see Table E2 …
Gaspar et al. 2017	Levels and Determinants of DDT and DDE Exposure in the VHEMBE Cohort	Environmental Health Perspectives	Environmental sciences; Public, environmental, & occupational health; Toxicology	English	USA	1 - in supplementary material	10.1289/EHP353	Figure S1	23	70	3	0.28	No	No	No	Yes - Left-to-Right	No	TMLEb following machine learning	No – not explicitly reported	Total effect written as E[E(Y|A=1,W)-E(Y|A=0,W)]	N/A	Yes - primary results. Adjustment sets built using an ensamble machine learning algorithm.	Yes - covariate selection by an ensemble machine learning algorithm	Page 077006-2: 'A directed acyclic graph (DAG) was generated to conceptualize the estimation of serum levels and interventions and to identify potential confounders (Figure S1)' Page 077006-2: 'To estimate [E(Y|A,W) and E(A,W), we used the Super Learner algorithm, an ensemble machine learning algorithm that uses a weighted combination of algorithms to return a prediction function that minimizes c…
Gerberich et al. 2011	Violence against educators: A population-based study	Journal of Occupational and Environmental Medicine	Public, environmental, & occupational health;	English	USA	0 - manuscript contains incorrect figure	10.1097/JOM.0b013e31820c3fa1											Multivariable regression	No – adjustment set(s) stated in table footer(s), but relationship to DAG(s) and/or SASa is not explicit	Not reported ('association')	N/A	Yes - primary results. 'Directed acyclic graphs (DAGs) were derived from the causal model and used to select the minimum sufficient set of potential confounders for the relevant exposures'	No	Page 296: 'A causal model, based on literature, including a similarly designed study and expert knowledge, was based on the epidemiological model of human damage involving the dynamic interactions of host(s), agent(s), and vehicle(s) (or vectors) within the environment. The associations between demographic factors or environmental exposures and PA or NPV were examined by using logistic regression…
Gerberich et al. 2014	Case-control study of student-perpetrated physical violence against educators	Annals of Epidemiology	Public, environmental, & occupational health;	English	USA	0	10.1016/j.annepidem.2014.02.006											Multivariable regression	Yes – report SASa	Not reported ('risks')	Yes - primary results	No	No	Page 327: 'For each exposure of interest, confounders were selected a priori for multivariable logistic regression, using the counterfactual principles in Maldonado and Greenland and based on directed acyclic graphs (DAGs). The assumption behind the regressions is that adjustment for confounders can create a valid counterfactual substitute for the comparison of exposed with unexposed members of t…
Gillam et al. 2017	Heart failure after conventional metal-on-metal hip replacements: A retrospective cohort study	Acta Orthopaedica	Orthopedics;	English	Australia	0	10.1080/17453674.2016.1246276											Multivariable regression	No - reported adjustment set is after variable reduction methods have been applied	Not reported ('association')	N/A	Yes - primary resuts. Adjustment sets built with variable reduction.	Yes – change in estimate criteria	Page 4: 'Confounders were included, based on clinical knowledge and bias assessment using the method for directed acyclic graphs (DAG) outlined by Shrier and Platt (2008) and a DAG graphical tool combined with a change in estimate approach.' Table 3 (footer): 'a Men: Heart failure hospitalization – adjusted for (RxRisk-V) age, cement, arrhythmia, hypertension, ischemic heart disease angina, and i…
Gillott et al. 2017	South Asian ethnicity is associated with a lower prevalence of atrial fibrillation despite greater prevalence of established risk factors: A population-based study in Bradford Metropolitan District	Europace	Cardiac & Cardiovascular systems;	English	UK	0	10.1093/europace/euw010											Multivariable regression	Yes – report SASa	Direct effect	Yes - primary results	No	No	Page 357: 'The minimum sufficient set of confounders was identified using a Directed Acyclic Graph (DAG) tool, with guidance from a priori clinical knowledge. The continuous variable age was discretized to reflect those categories considered to be of clinical relevance (,65, 65–74, and ≥75); the remaining covariates were included dichotomously, denoting whether or not the diagnosis was present. D…
Gocke et al. 2014	Abdominal obesity modifies long-term associations between periodontitis and markers of systemic inflammation	Atherosclerosis	Peripheral Vascular Disease;	English	Germany	1 - in supplementary material	10.1016/j.atherosclerosis.2014.05.926	Supplementary Figure 1	13	65	5	0.83	Yes	No	No	No	No	Multivariable regression	Yes – report SASa	Not reported ('association')	Yes - primary results	Yes - primary results of three other adjustment sets are reported alongside DAG-implied set	No	Page 353: 'For regression analyses, directed acyclic graphs (DAGs) have been set up to minimize bias in confounder selection. DAGs contain single-headed arrows which characterize causal and temporal relationships between variables. They represent a new graphical and analytical approach to explore causal structures, identify confounders and determine adjustment sets. We used DAGitty for DAG creati…
Gray et al. 2017	Determinants of early-life lung function in African infants	Thorax		English	South Africa	1 - in supplementary material	10.1136/thoraxjnl-2015-207401	Figure S1	14	31	2.2	0.34	Yes	No	No	No	No	Multivariable regression	No – not explicitly reported	Not reported ('association')	N/A	Yes - primary results. Adjustment sets built with variable reduction.	Yes - covariate retention based on p-value criteria	Page 446: 'A base model was constructed using Directed Acyclic Graph (DAG) for confounder selection using graphical interface software DAGitty (http://www.dagitty.net V.2.2, 2014), (see online supplementary figure S2). DAG minimal adjusted set of variables were selected using a step-by-step approach… 'Confounders and interactions were included in the final model for each outcome if they were asso…
Gray et al. 2017A	Lung Function in African Infants in the Drakenstein Child Health Study	American Journal of Respiratory and Critical Care Medicine	Critical care medicine; Respiratory system;	English	South Africa	0	10.1164/rccm.201601-0188OC											Multivariable regression	Yes – report SASa	Not reported ('association')	No	Yes - primary results include additional 'exposures of interest' added to the SASa	Yes - covariates 'assessed individually' (unclear)	Page 213: 'The base model was constructed for lung function outcomes using directed acyclic graphs, which graphically illustrate assumptions made regarding the causal relationships between variables of interest with the goal of minimizing bias for the effect estimates in our chosen models. Initial relationships between clinically relevant variables were entered into a directed acyclic graphs base…
Grice et al. 2007	Giving Birth and Returning to Work: The Impact of Work-Family Conflict on Women's Health After Childbirth	Annals of Epidemiology	Public, environmental, & occupational health;	English	USA	3 - in supplementary material	10.1016/j.annepidem.2007.05.002	Figure C	16	29	1.8	0.24	No	No	No	No	No	Multivariable regression	No – adjustment set(s) stated in table footer(s), but relationship to DAG(s) and/or SASa is not explicit	Not reported ('effect')	N/A	Yes - primary results. 'A priori causal models and directed acyclic graphs (DAGs) guided selection of potentially confounding variables'	No	Page 793: 'A priori causal models and directed acyclic graphs (DAGs) guided selection of potentially confounding variables.' Table 4 (footer): 'aAdjusted for total hours worked, type of delivery (vaginal vs. cesarean section), satisfaction with work balance, leave status, role preference, job satisfaction, supervisor support, coworker support, marital status, ability to take time off, ability to …
Grice et al. 2010	Past violence and future work-related violence: A case-control study of Minnesota nurses	Italian Journal of Public Health	Not indexed	English	USA	2 - in supplementary material	10.2427/5727	Figure 1	11	47	4.3	0.85	No	No	No	No	No	Multivariable regression	No – adjustment set(s) stated in table footer(s), but relationship to DAG(s) and/or SASa is not explicit	Not reported ('associated')	N/A	Yes - primary results. 'A priori causal models and directed acyclic graphs (DAGs) guided selection of potentially confounding covariates'	No	Page 43: 'The causal model (Figure 1) illustrates which environmental factors and personal characteristics may influence the likelihood of experiencing PA in the workplace. A priori causal models and directed acyclic graphs (DAGs) guided selection of potentially confounding covariates included in the multivariate logistic regression. This method is described by Greenland, Pearl and Robins and ill…
Grill et al. 2014	Self-Efficacy Beliefs Are Associated with Visual Height Intolerance: A Cross-Sectional Survey	PLoS One	Multidisciplinary sciences;	English	Germany	1 - in manuscript	10.1371/journal.pone.0116220	Figure 1	10	33	3.3	0.73	No	No	No	No	Yes - inclusion	Multivariable regression	Yes – report SASa	Not reported ('effect')	Yes - primary results	No	No	Page 5: 'To ascertain whether the proposed association between GSE and vHI was affected by confounding, intermediate variables, or common effects, DAGs were used. The graph was based on characteristics with known association to GSE and vHI, specifically anxiety, depression, somatization, age, alcohol consumption and level of education. The resulting minimally sufficient adjustment set was then en…
Grundy et al. 2017	Rotating shift work associated with obesity in men from Northeastern Ontario	Health Promotion and Chronic Disease Prevention in Canada	Public, environmental, & occupational health;	English	Canada	1 - in manuscript	10.24095/hpcdp.37.8.02	Figure 1	11	19	1.7	0.35	Yes	No	No	No	No	Multivariable regression	Yes – report SASa	Not reported ('associations')	Yes - primary results	No	No	Page 240: 'We selected confounders using a directed acyclic graph. Directed acyclic graphs (DAGs) are causal diagrams that illustrate the direction of relationships between variables of interest and other unknown confounders. They have been suggested as an alternative to traditional epidemiological methods of confounder identification as they explicitly display and facilitate the causal-inference…
Guimarães et al. 2016	Social mobility and subclinical atherosclerosis in a middle-income country: Association of intra-and inter-generational social mobility with carotid intima-media thickness in the Brazilian Longitudinal Study of Adult Health (ELSA-Brasil)	Social Science & Medicine	Public, environmental, & occupational health;	English	Brazil	1 - in manuscript	10.1016/j.socscimed.2016.09.021	Figure 1	6	10	1.7	0.67	No	Yes	Yes – generic	Yes - Left-to-Right	No	Multivariable regression	Yes – report SASa	Total and direct effects	Yes - primary results	Yes - primary results of direct effect. Adjustment set built with variable reduction.	Yes - covariate selection based on p-value criteria	Page 12: 'According to our conceptual framework that links social mobility to carotid IMT (Fig. 1), we used a directed acyclic graph (DAG) to ascertain the minimal sufficient adjustment set of variables for estimating the total and direct effects of social mobility on IMT (Westreich and Greenland, 2013). In theory, a collider variable (i.e., a common cause of our mediating factors and the outcome…
Gunathilake et al. 2016	The association between obesity and cognitive function in older persons: How much is mediated by inflammation, fasting plasma glucose, and hypertriglyceridemia?	Journals of Gerontology - Series A Biological Sciences and Medical Sciences	Geriatrics & Gerontology;	English	Australia	1 - in supplementary material	10.1093/gerona/glw070	Supplementary Figure 1	14	44	3.1	0.48	Yes	No	No	No	No	Mediation analysis with multivariable regression	Yes – report SASa	Total and direct effects	Yes - primary results	No	No	Page 3: 'We used the DAGGITY program to construct a causal diagram to determine the necessary confounder adjustments (Supplementary Figure 1). The minimum set of confounders needed to control for the mediated effect of both triglycerides and CRP were cardiovascular disease, alcohol use, depression, and physical activity. The minimum set of confounders necessary to control for the total effect of …
Harris-Adamson et al. 2016	Biomechanical and psychosocial exposures are independent risk factors for carpal tunnel syndrome: Assessment of confounding using causal diagrams	Occupational and Environmental Medicine	Public, environmental, & occupational health;	English	USA	2 - in manuscript	10.1136/oemed-2016-103634	Figure 1	6	10	1.7	0.67	No	No	Yes – generic	Yes - Left-to-Right	No	Multivariable regression	No - reported adjustment set is after variable reduction methods have been applied	Not reported ('association')	N/A	Yes – primary results. Adjustment set built with variable reduction	Yes - covariate selection based on change-in-estimate criteria	Page 729: 'To help guide this analysis, we constructed causal diagrams (directed acyclic graph (DAG)) to visually encode the hypothesised relationships between covariates, time-varying exposures and CTS (figure 1A, B), and used them to perform a pathway analysis. DAGs are useful tools to identify potential confounders that may bias observed exposure–response associations and to distinguish confou…
Harskamp-van Ginkel et al. 2015	A Study on Mediation by Offspring BMI in the Association between Maternal Obesity and Child Respiratory Outcomes in the Amsterdam Born and Their Development Study Cohort	PLoS One	Multidisciplinary sciences;	English	Netherlands	1 - in supplementary material	10.1371/journal.pone.0140641	S1 Figure	15	39	2.6	0.37	Yes	No	No	No	No	Mediation analysis with multivariable regression	Yes – report SASa	Total and indirect effects	Yes - primary results	Yes - primary results of one other adjustment set are reported alongside DAG-implied set	No	Page 4: 'We constructed a directed acyclic graph (DAG) to identify confounders and effect modifiers of the relationship between maternal BMI and ever asthma at age 7–8 years, using DAGitty (S1 Fig). Vectors are created for each expected effect a variable has on other variables. For example: in our cohort, ethnicity is a known predictor for offspring BMI, so a vector is pointing from ethnicity to …
Harville et al. 2017	Indicators of fetal growth and adult liver enzymes: the Bogalusa Heart Study and the Cardiovascular Risk in Young Finns Study	Journal of Developmental Origins of Health and Disease	Public, environmental, & occupational health;	English	USA	0	10.1017/S2040174416000635											Multivariable regression	No – adjustment set(s) stated, but relationship to DAG(s) and/or SASa is not explicit	Not reported ('association')	N/A	Yes - primary results. 'Three sets of models were examined. The first was unadjusted...The second included covariates identified based on a directed acyclic graph (DAG) using the DAGitty program... The final set of models includes the BMI adjustment.'	No	Page 229: 'Generally, three sets of models were examined. The first was unadjusted. The second included covariates identified based on a directed acyclic graph (DAG) using the DAGitty program. The same covariates were included in each model: age, sex, race, smoking, alcohol use, education, income and physical activity. Depending on one’s causal model, adult BMI could be a confounder (if higher ge…
Herich et al. 2017	Maternal Education Is Associated with Disparities in Breastfeeding at Time of Discharge but Not at Initiation of Enteral Feeding in the Neonatal Intensive Care Unit	Journal of Pediatrics	Pediatrics;	English	Italy	1 - in manuscript	10.1016/j.jpeds.2016.10.046	Appendix Figure 1	16	34	2.1	0.28	No	No	Yes – specific	No	No	Mediation analysis with multivariable regression	No – adjustment set(s) stated, but relationship to DAG(s) and/or SASa is not explicit	Total and direct effects	N/A	Yes - primary results. 'To identify the covariates to be included in the model, we drafted a causal diagram (directed acyclic graph) representing the hypothesized causal relations relevant to our main research question'	No	Page 60: 'To identify the covariates to be included in the model, we drafted a causal diagram (directed acyclic graph) representing the hypothesized causal relations relevant to our main research question (Figure 1; available at www.jpeds.com). As suggested by Williamson et al, we considered as potential confounders the common causes of both exposure, maternal education, and breastfeeding outcome…
Hickson et al. 2017	Mental health inequalities among gay and bisexual men in England, Scotland and Wales: A large community-based cross-sectional survey	Journal of Public Health (United Kingdom)	Public, environmental, & occupational health;	English	UK	1 - in manuscript	10.1093/pubmed/fdw021	Figure 1	8	20	2.5	0.71	No	No	No	Yes - Left-to-Right	No	Multivariable regression	Yes – report SASa	Not reported ('association')	Yes - primary results	No	No	Page 268: 'In order to select appropriate potential confounders, and to make explicit our assumptions about the causal connections between the demographic variables, we drew a directed acyclical graph, 15 16 or DAG (see Fig. 1) using DAGitty software. The arrows represent assumed causal links. Education and migration status are both ‘past’ and therefore have been placed higher in the causal pathw…
Hinkle et al. 2013	Maternal prepregnancy weight status and associations with children's development and disabilities at kindergarten	International Journal of Obesity	Endocrinology & metabolism; Nutrition & dietetics;	English	USA	1 - in manuscript	10.1038/ijo.2013.128	Figure 1	10	25	2.5	0.56	No	No	Yes – generic	Yes - Top Left-to-Bottom Right	No	Multivariable regression	Yes – report SASa	Not reported ('association')	No	Yes - primary results include competing exposures. Sensitivity analysis conducted with children's weight status at kindergarten entry.	No	Page 1345: 'We used a directed acyclic graph to inform decisions as to which variables to include in the models (Figure 1). We made the assumption that an unobserved latent ‘lifestyle’ variable influenced both mother’s prepregnancy BMI and children’s development (through family enrichment). Based on the latter assumption, the minimally sufficient set of variables required to assess the total effe…
Hirsch et al. 2016	Destinations That Older Adults Experience Within Their GPS Activity Spaces: Relation to Objectively Measured Physical Activity	Environment and Behavior	Environmental sciences; psychology; multidisciplinary	English	USA	0	10.1177/0013916515607312											Multivariable regression	No – adjustment set(s) stated, but relationship to DAG(s) and/or SASa is not explicit	Not reported ('association')	N/A	Yes - primary results. 'We selected model covariates (age, gender, education, and having access to a vehicle) using a Directed Acyclic Graph (DAG) and a priori knowledge on sociodemographic and resource characteristics that act as confounders'	No	Page 62: 'We selected model covariates (age, gender, education, and having access to a vehicle) using a Directed Acyclic Graph (DAG) and a priori knowledge on sociodemographic and resource characteristics that act as confounders.'
Hirsch et al. 2017	The influence of walkability on broader mobility for Canadian middle aged and older adults: An examination of Walk Score™ and the Mobility Over Varied Environments Scale (MOVES)	Preventive Medicine	Public, environmental, & occupational health; Occupational health; Medicine, general & internal	English	USA + Canada	0	10.1016/j.ypmed.2016.09.036											Multivariable regression	No – adjustment set(s) stated, but relationship to DAG(s) and/or SASa is not explicit	Not reported ('association')	N/A	Yes - primary results. 'Adjustment for confounding variables was determined a priori using first Directed Acyclic Graphs... and then statistical tests of associations with both the exposure and outcomes'	No	Page S61: 'Adjustment for confounding variables was determined a priori using first Directed Acyclic Graphs and DAGitty and then statistical tests of associations with both the exposure and outcomes. To estimate the association between Street Smart WalkScore™ and the MOVES we developed a linear regression models, which included MOVES and each subdomain as the dependent variables, Street Smart Wal…
Hoyer et al. 2015	Anthropometry in 5-to 9-Year-Old Greenlandic and Ukrainian Children in Relation to Prenatal Exposure to Perfluorinated Alkyl Substances	Environmental Health Perspectives	Environmental sciences; Public, environmental, & occupational health; Toxicology	English	Denmark	0	10.1289/ehp.1408881											Multivariable regression	No – adjustment set(s) stated, but relationship to DAG(s) and/or SASa is not explicit	Not reported ('association')	N/A	Yes - primary results. 'Directed acyclic graphs (DAGs) were used to select the confounders included in the final models using DAGitty software... All final multivariate models were adjusted for...'	No	Page 842: 'Directed acyclic graphs (DAGs) were used to select the confounders included in the final models using DAGitty software. All final multivariate models were adjusted for maternal age at birth (continuous, years), parity (dichotomous, 1, 2, > 2), maternal smoking during pregnancy (dichotomous, serum cotinine ≤ 10/> 10 ng/mL), maternal education (dichotomous, unskilled/skilled) and materna…
Jacobson et al. 2017	Growth at 2 years of age in HIV-exposed uninfected children in the United States by trimester of maternal antiretroviral initiation	Pediatric Infectious Disease Journal	Immunology; Infectious disease; Pediatrics	English	USA	0	10.1097/INF.0000000000001387											Multivariable regression	No - reported adjustment set is after variable reduction methods have been applied	Not reported ('effect')	N/A	Yes – primary results. Adjustment set built with variable reduction	Yes - covariate selection based on change-in-estimate criteria	Page 191: 'Adjusted models included site geographic region and maternal covariates that were associated with the outcome with P < 0.20 in univariable analyses and deemed to be confounders if they changed the estimate of exposure >10% or improved estimate precision for that outcome in the adjusted analysis.' Page 191: 'Based on a priori knowledge, directed acyclic graphs were drawn using DAGitty v…
Jämsä et al. 2017	Risk factors associated with acute kidney injury in a cohort of 20,575 arthroplasty patients	Acta Orthopaedica	Orthopedics;	English	Finland	1 - in supplementary material	10.1080/17453674.2017.1301743	Supplementary data	19	50	2.6	0.29	Yes	No	Yes – generic & specific	No	No	Multivariable regression	Yes – report SASa	Not reported ('relationship')	Yes - sensitivity analysis	Yes - primary results. Adjustment set included additional variables 'according to clinical experience... and because these variables were interesting for our study hypothesis.'	No	Page 371: 'To create a multivariable model, we used a directed acyclic graph (DAG) to establish a causal relationship between variables and to find a minimal adjustment set to minimize bias. Due to the complexity of the causal relationships among all variables associated with AKI, we used the Dagitty tool (Textor et al. 2011) to create the multivariable model. We chose duration of operation as an…
Janitz et al. 2017	Benzene and childhood acute leukemia in Oklahoma	Environmental Research	Environmental sciences; Public, environmental, & occupational health;	English	USA	0	10.1016/j.envres.2017.06.015											Multivariable regression	No - reported adjustment set is after variable reduction methods have been applied	Not reported ('association')	N/A	Yes – primary results. Adjustment set built with variable reduction	Yes - covariate selection based on change-in-estimate criteria	Page 169: 'To evaluate confounding, we used a directed acyclic graph including the variables of race/ethnicity, age at diagnosis, gender, birth order, exposure to electromagnetic fields, urbanization, and maternal variables of education, age, and smoking during pregnancy, which was analyzed using DAGitty. The minimally sufficient set of confounding variables included urbanization, maternal educat…
Jankowiak et al. 2016	Current and cumulative night shift work and subclinical atherosclerosis: results of the Gutenberg Health Study	International Archives of Occupational and Environmental Health	Public, environmental, & occupational health;	English	Germany	0	10.1007/s00420-016-1150-6											Multivariable regression	No – adjustment set(s) stated, but relationship to DAG(s) and/or SASa is not explicit	Not reported ('association')	N/A	Yes - primary results. 'Based upon this literature overview, relevant sets of confounders for night shift work and the cardiovascular outcomes were identified using acyclic directed graphs'	No	Page 1171: 'Based upon this literature overview, relevant sets of confounders for night shift work and the cardiovascular outcomes were identified using acyclic directed graphs (Textor et al. 2011). The following covariates were included block by block in the different regression models:' Page 1172: 'Based on the above-mentioned confounders and covariates, four different models were calculated fo…
Johri et al. 2016	Maternal Health Literacy Is Associated with Early Childhood Nutritional Status in India	Journal of Nutrition	Nutrition & dietetics;	English	Canada	2 - in supplementary material	10.3945/jn.115.226290	Supplemental Figure 1	24	61	2.5	0.22	Yes	No	Yes- specific	No	Yes - inclusion	Multivariable regression	Yes – report SASa	Not reported ('association')	Yes - primary results	Yes - primary results of two other adjustment set are reported alongside DAG-implied set	No	Page 3: 'Analytic approaches were prespecified by using covariates drawn from the scientific literature and Directed Acyclic Graphs (34) to clarify causal relations (Supplemental Figures 1 and 2, Supplemental Methods). Analyses were implemented separately for rural and urban sites. For the rural site, we analyzed data with the use of a multilevel logistic regression model with children, mothers, …
Jonker et al. 2012	Iron status predicts malaria risk in Malawian preschool children	PLoS One	Multidisciplinary sciences;	English	Netherlands	1 - in manuscript	10.1371/journal.pone.0042670	Figure 1	16	37	2.3	0.31	No	No	Yes – generic	No	No	IPWc of MSMd	Yes – report SASa	Not reported ('relationship')	Yes - primary results	No	No	Page 2: 'We used DAGitty, a web-based application based on the Directed Acyclic Graph theory, to model the causal relationship between iron status, malaria risk and any potential (measured and unmeasured) confounders. This DAG-program was used to identify sets of confounders that together fully adjust for confounding in multivariable modeling. Several of these sets of confounders (minimally suffi…
Jusko et al. 2010	A cohort study of developmental polychlorinated biphenyl (PCB) exposure in relation to post-vaccination antibody response at 6-months of age	Environmental Research	Environmental sciences; Public, environmental, & occupational health;	English	USA	0	10.1016/j.envres.2010.02.010											Multivariable regression	Yes – report SASa	Not reported ('association')	Yes - primary results	No	No	Page 390: 'To select potential confounding variables for our regression models, we employed directed acyclic graphs (DAGs). This method provides a graphical approach to causal modeling which allows one to identify a minimally sufficient set of adjustment variables that will adequately reduce confounding while avoiding adjustment for inappropriate variables, which may actually induce confounding. …
Kalapatapu et al. 2017	Does trauma exposure predict prescription drug problems beyond the contribution of post-traumatic stress disorder and depression? An analysis of the Mind Your Heart cohort study	Journal of Addictive Diseases	Substance Abuse;	English	USA	1 - in manuscript	10.1080/10550887.2017.1314697	Figure 2	7	11	1.6	0.52	Yes	No	No	Yes - Top Left-to-Bottom Right	No	Multivariable regression	No – adjustment set(s) stated, but relationship to DAG(s) and/or SASa is not explicit	Not reported ('causal effect')	N/A	Yes - primary results. 'The variables selected for inclusion in the adjusted analyses were based on the previous publication on this topic and depicted using a directed acyclic graph'	No	Page 186: 'The variables selected for inclusion in the adjusted analyses were based on the previous publication on this topic and depicted using a directed acyclic graph (DAG; using http://dagitty.net/)... Age, race and sex were conceptualised as confounding variables. PTSD and depressive symptoms were conceptualized as mediating variables of trauma exposure (Figure 2). Analyses were partially ad…
Kalapatapu et al. 2017A	Lifetime alcohol use and cognitive performance in older adults	Journal of Addictive Diseases	Substance Abuse;	English	USA	1 - in manuscript	10.1080/10550887.2016.1245029	Figure 2	12	20	1.7	0.3	Yes	No	No	No	No	Multivariable regression	No – adjustment set(s) stated, but relationship to DAG(s) and/or SASa is not explicit	Not reported ('causal effect')	No	Yes - primary results. 'We used a directed acyclic graph (DAG)-based approach to select the variables to be included in the regression models.. We conceptualized age, education, sex, race, socioeconomic status... and smoking to confound the association... most of these variables were adjusted for in the regression models '	No	Page 40: 'We used a directed acyclic graph (DAG)-based approach to select the variables to be included in the regression models… We conceptualized age, education, sex, race, socioeconomic status (i.e., income and occupation), and smoking to confound the association between alcohol use and cognitive performance; most of these variables were adjusted for in the regression models (see Results sectio…
Karahalios et al. 2014	Change in Body Size and Mortality: Results from the Melbourne Collaborative Cohort Study	PLoS One	Multidisciplinary sciences;	English	Australia	1 - in supplementary material	10.1371/journal.pone.0099672	Figure S1	8	17	2.1	0.61	No	Yes	No	No	No	Multivariable regression	No – adjustment set(s) stated, but relationship to DAG(s) and/or SASa is not explicit	Not reported ('association')	N/A	Yes - primary results. 'A causal diagram was used to choose confounding variables; these were...'	No	Page 2: 'A causal diagram was used to choose confounding variables; these were: country of birth, sex, baseline body size measurement, quintile of socioeconomic status, cumulative smoking status, and the following lifestyle measures at baseline and wave 2: an indicator variable of whether the participant lived alone, Mediterranean diet score, and physical activity (Figure S1).'
Karahalios et al. 2016	Change in weight and waist circumference and risk of colorectal cancer: Results from the Melbourne Collaborative Cohort Study	BMC Cancer	Oncology;	English	Australia	1 - in supplementary material	10.1186/s12885-016-2144-1	Additional File 1	8	18	2.3	0.64	No	Yes	No	No	No	Multivariable regression	No – adjustment set(s) stated, but relationship to DAG(s) and/or SASa is not explicit	Not reported ('association')	N/A	Yes - primary results. 'A causal diagram was developed and the following confounding variables were included...'	No	Page 2: 'A causal diagram was developed and the following confounding variables were included in the models: country of birth, sex, quintile of socioeconomic status, family history of any cancer, the anthropometric measurement at baseline, cumulative smoking status, physical activity and Mediterranean diet score at baseline and wave 2 (Additional file 1).'
Karlsen et al. 2017	Early-life exposures to persistent organic pollutants in relation to overweight in preschool children	Reproductive Toxicology	Reproductive Biology; Toxicology;	English	USA	0	10.1016/j.reprotox.2016.08.002											Multivariable regression	No – adjustment set(s) stated, but relationship to DAG(s) and/or SASa is not explicit	Not reported ('association')	No	Yes - primary results include additional covariates	Yes - covariate selection based on change-in-estimate criteria	Page 5: 'We built multivariable-adjusted models including a set of covariates defined by directed acyclic graphs (DAGs). These initial adjusted models for maternal serum-POP concentrations included maternal nationality, age at delivery, prepregnancy BMI, gestational weight gain, parity, maternal smoking and fish intake during pregnancy, child sex and birth weight. The initial adjusted model for t…
Kebede et al. 2017	Association of Periodontal Destruction and Diabetes with Mortality	Journal of Dental Research	Journal of Dental Research;	English	Germany	1 - in supplementary material	10.1177/0022034516668839	Supplementary Figure 2	15	73	4.9	0.7	Yes	No	No	No	No	Mediation analysis with multivariable regression	Yes – report SASa	Total and direct effects	Yes - primary results	Yes – mediation analysis conducted with further adjustment for mediator ('incident diabetes')	No	Page 2: 'To model the putative association among exposure, outcome, and covariates in the present study, directed acyclic graphs (DAGs) were used (Appendix Fig. 2)… For the present analyses, we constructed a series of slightly different DAGs (e.g., inclusion/exclusion of arrows with limited evidence) to identify a robust confounder set. Finally, with periodontal destruction as the exposure and mo…
Kendrick et al. 2016	Risk and protective factors for falls on stairs in young children: Multicentre case-control study	Archives of Disease in Childhood	Pediatrics;	English	UK	0	10.1136/archdischild-2015-308486											Multivariable regression	No – adjustment set(s) stated, but relationship to DAG(s) and/or SASa is not explicit	Not reported ('association')	N/A	Yes - primary results. 'Odds ratios... were estimated using conditional logistic regression adjusted for neighborhood deprivation, distance from hospital, and confounders identified from DAGs'	No	Page 147: 'Directed acyclic graphs included age, sex, IMD, and distance from hospital as adjusted variables and the potential confounding variables, which included the following: the number of children in family; race/ethnic group (white/other); single- adult household (yes/no); the Child Behavior Questionnaire Score (activity and high-intensity pleasure subscales, linear term); Hospital Anxiety …
Kerschberger et al. 2012	The Effect of Complete Integration of HIV and TB Services on Time to Initiation of Antiretroviral Therapy: A Before-After Study	PLoS One	Multidisciplinary sciences;	English	South Africa	4 - in supplementary material	10.1371/journal.pone.0046988	Figure S1 – DAG 1	10	17	1.7	0.38	No	No	No	No	No	Multivariable regression	No – adjustment set(s) stated in table footer(s), but relationship to DAG(s) and/or SASa is not explicit	Not reported ('effect')	N/A	Yes - primary results. 'Potential confounders were determined a priori using directed acyclic graphs... and were included in a multivariate proportional hazards Cox regression model'	No	Page 4: 'Potential confounders were determined a priori using directed acyclic graphs (DAGs, described in Figure S1), and were included in a multivariate proportional hazards Cox regression model.' Page 4: 'We also performed other sensitivity analyses (SA). Though not identified in DAGs as potential confounders, we included the variables TB classification and TB patient category (SA 1), excluded …
Khalifa et al. 2016	Determinants of postnatal depression in Sudanese women at 3 months postpartum: A cross-sectional study	BMJ Open	Medicine, general, & internal;	English	Norway	2 - in manuscript	10.1136/bmjopen-2015-009443	Figure 2	15	26	1.7	0.25	Yes	No	No	No	No	Multivariable regression	No - reported adjustment set is after variable reduction methods have been applied	Direct effect	N/A	Yes - primary results. Adjustment set built using variable reduction.	Yes - covariate selection based on p-value criteria	Page 3: 'We constructed an initial directed acyclic graph (DAG) for a number of variables of interest (see figure 2).' Page 3: 'A multivariable regression model was then built using a forward regression selection approach. The variable with the smallest overall p value from the crude analysis was selected first and incorporated into the model. Next, each variable was included in the model in turn…
Kharmats et al. 2014	Relation between the Supplemental Nutritional Assistance Program cycle and dietary quality in low-income African Americans in Baltimore, Maryland	American Journal of Clinical Nutrition	Nutrition & dietetics;	English	USA	1 - in supplementary material	10.3945/ajcn.113.075994	Supplementary Figure 2	17	28	1.6	0.21	Yes	No	Yes – specific	Yes - Top Left-to-Bottom Right	No	Multivariable regression	Yes – report SASa	Not reported ('relation')	Yes - primary results	No	No	Page 1008: 'Regression models controlled for age as a continuous variable, sex as a categorical variable, educational attainment as an ordinal variable (0 = less than high school, 1 = high school equivalent, and 2 = some college or beyond), and income ratio to the 2012 federal poverty threshold as a continuous variable. The federal poverty threshold was calculated on the basis of an estimated hou…
Kim et al. 2013	Association between Urinary Prostaglandin E-2 Metabolite and Breast Cancer Risk: A Prospective, Case-Cohort Study of Postmenopausal Women	Cancer Prevention Research	Oncology;	English	USA	0	10.1158/1940-6207.CAPR-13-0040											Multivariable regression	Yes – report SASa	Not reported ('association')	Yes - primary results	Yes - primary results were also stratified by use of NSAIDs	No	Page 512: 'To identify a minimal adjustment set of covariates that are sufficient to control confounding, a directed acyclic diagram (DAG) was drawn using DAGitty v.1.1 (http://www.dagitty.net). Final multivariable models included regular use of NSAIDs, percent of energy intake from saturated fat, BMI, and family history of breast cancer as covariates.'
Kim et al. 2015	Fruit and vegetable intake and urinary levels of prostaglandin E2 metabolite in postmenopausal women	Nutrition and Cancer	Oncology; Nutrition & dietetics;	English	USA	0	10.1080/01635581.2015.1011787											Multivariable regression	No – adjustment set(s) stated, but relationship to DAG(s) and/or SASa is not explicit	Not reported ('relations')	N/A	Yes - primary results. 'Multiple linear regression models were used to adjust for the following potential confounding factors identified using a directed acyclic graph (DAG) analysis'	No	Page 581: 'Multiple linear regression models were used to adjust for the following potential confounding factors identified using a directed acyclic graph (DAG) analysis' Page 581: 'In addition to the aforementioned variables, we adjusted for the residual confounding effects of correlated life-style habits by including race (non-Hispanic white or others),education (≤high school, some college, col…
Klassen et al. 2014	Cardiorespiratory fitness in breast cancer patients undergoing adjuvant therapy	Acta Oncologica	Oncology;	English	Germany	0	10.3109/0284186X.2014.899435											Multivariable regression	No – adjustment set(s) stated, but relationship to DAG(s) and/or SASa is not explicit	Not reported ('association')	N/A	Yes - primary results. Adjustment set built with variable reduction from list of candidates variables identified 'on the basis of the theory of directed acyclic graphs'	Yes - covariate selection based on change-in-estimate criteria (variables remained unchainged)	Page 1359: 'The models were adjusted for covariates selected on the basis of the theory of directed acyclic graphs, i.e. age at diagnosis, pre-diagnosis BMI (17 – < 25, 25 to < 30, < 30 kg/m 2 ), smoking status at diagnosis (current, former, never), sports in the year before diagnosis (none, < 0 – 15 MET ∗ h/wk, < 15 – 35 MET ∗ h/wk, < 35 MET ∗ h/wk), sports during adolescence (none, non-competit…
Kobayashi et al. 2017	Effects of prenatal perfluoroalkyl acid exposure on cord blood IGF2/H19 methylation and ponderal index: The hokkaido study	Journal of Exposure Science and Environmental Epidemiology	Environmental sciences; Public, environmental, & occupational health; Toxicology	English	Japan	0	10.1038/jes.2016.50											Mediation analysis by multivariable regression	No – adjustment set(s) stated, but relationship to DAG(s) and/or SASa is not explicit	Total, direct, and indirect effects	N/A	Yes - primary results. 'Covariates were selected based on associations between dependent and independent variables observed in our data or previous studies...We additionally implemented directed acyclic graphs... for covariate selection and confirmed that the covariates selected above were neither colliders nor intermediates'	No	Page 252: 'Covariates were selected based on associations between dependent and independent variables observed in our data or previous studies: in DNA methylation models, we adjusted for maternal age, maternal education, infant sex, maternal smoking during pregnancy, and blood sampling period; in birth size models, we adjusted for gestational age, maternal age, prepregnancy BMI, parity, maternal …
Kowall et al. 2016	Associations between sleep characteristics and weight gain in an older population: results of the Heinz Nixdorf Recall Study	Nutrition & Diabetes	Endocrinology & metabolism; Nutrition & dietetics;	English	Germany	0	10.1038/nutd.2016.32											Multivariable regression	Yes – report SASa	Not reported ('association')	Yes - primary results	Yes - primary results also include adjustment for a subset of the SASa	No	Page 2: 'We used the software DAGitty to identify a minimally sufficient adjustment set. The minimal adjustment set included age (continuous), sex, weight at baseline, alcohol intake (g day-1), smoking (current, former, never), accordance with dietary guidelines (low, medium, high), physical activity (T0: metabolic equivalents per week; T1: amount of sport assessed as ⩾2h, 1–2h, 0–<1h), school ed…
Kowall et al. 2016A	Associations among sleep disturbances, nocturnal sleep duration, daytime napping, and incident prediabetes and type 2 diabetes: the Heinz Nixdorf Recall Study	Sleep Medicine	Clinical neurology;	English	Germany	0	10.1016/j.sleep.2015.12.017											Multivariable regression	Yes – report SASa	Not reported ('association')	Yes - primary results	No	No	Page 9: 'We used the software DAGitty to find a minimally sufficient adjustment set. This set included age (continuous), sex, smoking (current, former, never), alcohol consumption (g/d), daily coffee consumption (yes/no), dietary pattern index (low, medium, high), metabolic equivalents per week, school education (low, medium, high), depression (CES-D scale without sleep item, continuous), stress …
Kroenke et al. 2016	Analysis of body mass index and mortality in patients with colorectal cancer using causal diagrams	JAMA Oncology	Oncology;	English	USA	1 - in supplementary material	10.1001/jamaoncol.2016.0732	eFigure 1	11	33	3	0.6	No	Yes	Yes – generic	Yes - Left-to-Right	No	Multivariable regression	No – adjustment set(s) stated, but relationship to DAG(s) and/or SASa is not explicit	Not reported ('effect')	N/A	Yes - primary results. 'Potential confounding variables in models were selected based on subject matter expertise encoded in directed acyclic graphs...Adjustment for chemotherapy and radiation were not suggested by the directed acyclic graph... We nonetheless included these variables in models based on convention'	No	Page E3: 'Potential confounding variables in models were selected based on subject matter expertise encoded in directed acyclic graphs, diagrams that help elucidate the causal structure relating variables under study.' Page E3: 'To address concerns about the potential for collider bias because of the restriction of analyses to diagnosed CRC patients (eFigure 1 in the Supplement), we adjusted for …
Kverneng Hultberg et al. 2017	Nonsteroidal anti-inflammatory drugs and the risk of anastomotic leakage after anterior resection for rectal cancer	European Journal of Surgical Oncology	Oncology; Surgery;	English	Sweden	1 - in supplementary material	10.1016/j.ejso.2017.06.010	Supplementary Figure 1	14	31	2.2	0.34	Yes	No	No	No	No	Multivariable regression	No – adjustment set(s) stated, but relationship to DAG(s) and/or SASa is not explicit	Total effect	N/A	Yes - primary results. 'The covariates included in the adjustment set were determined from a causal diagram... using directed acyclic graphs'	No	Page 1909: 'The covariates included in the adjustment set were determined from a causal diagram (Supplementary Fig. 1), using directed acyclic graphs. Smoking was not included, on account of 57% missing data. This resulted in a model with the following covariates: age (years at surgery), sex (male or female), ASA class (I-IV), operating hospital, neoadjuvant therapy (none, short-course radiothera…
Lai et al. 2016	Ambient air pollution and risk of tuberculosis: A cohort study	Occupational and Environmental Medicine	Public, environmental, & occupational health;	English	Taiwan	1 - in supplementary material	10.1136/oemed-2015-102995	eFigure 2	13	22	1.7	0.28	Yes	No	Yes – specific	No	No	Multivariable regression	No – adjustment set(s) stated in table footer(s), but relationship to DAG(s) and/or SASa is not explicit	Not reported ('effect')	N/A	Yes - primary results. 'We used the causal diagram to decide which variables to include in the multivariable model'	No	Page 57: 'We conducted time dependent Cox proportional hazards regression analyses to estimate the HR and 95% CI of the association between ambient air pollution and active TB, adjusting for major TB risk factors We used the causal diagram to decide which variables to include in the multivariable model.' Table 3 (footer): 'aAdjusted for sex, age, body mass index, education, marital status, alcoho…
Launay et al. 2014	Why Children with Severe Bacterial Infection Die: A Population-Based Study of Determinants and Consequences of Suboptimal Care with a Special Emphasis on Methodological Issues	PLoS One	Multidisciplinary sciences;	English	France	3 - in supplementary material	10.1371/journal.pone.0107286	Figure S2	6	10	1.7	0.67	Yes	Yes	No	Yes - Top Left-to-Bottom Right	No	Multivariable regression	No – not explicitly reported	Not reported ('effect')	N/A	Yes - primary results. 'Relevant variables according to the causal diagram were included in multivariate analyses'	No	Page 2: 'To identify confounding variables, we built a theorical causal diagram between optimality of care and outcome (dead/alive at discharge from hospital) based on the published pathophysiological concepts of severe sepsis (Figure S1) and adapted from this a ‘‘realistic’’ causal diagram between optimality of initial care (before admission to a PICU) and outcome considering the available data …
Lehnich et al. 2016	Do patients with intake of drugs labelled as sleep disturbing really sleep worse? A population based assessment from the Heinz Nixdorf Recall Study	British Journal of Clinical Pharmacology	Pharmacology & Pharmacy;	English	Germany	0	10.1111/bcp.13015											Multivariable regression	Yes – report SASa	Not reported ('effect')	Yes - primary results	No	No	Page 5: 'To address confounding, we set up a directed acyclic graph with the covariates age, gender, diseases as a group, de- pressed mood, education level, employment, physical activity, alcohol intake, intake of hypnotics and intake of drugs with a sleep promoting effect. The derived minimally sufficient adjustment set included age, gender, diseases, alcohol consumption and education. In the mo…
Liang et al. 2017	Association between Cesarean Section and Weight Status in Chinese Children and Adolescents: A National Survey	International Journal of Environmental Research and Public Health	Environmental sciences; Public, environmental, & occupational health;	English	China	1 - in supplementary material	10.3390/ijerph14121609	Figure S1	16	42	2.6	0.35	Yes	No	No	No	No	Multivariable regression	Yes – report SASa	Not reported ('association')	Yes - primary results	No	No	Page 4: 'The minimum set of variables to enter the adjusted model was identified in a directed acyclic graph using the DAGitty program required to enter the adjusted model was identified in a directed acyclic graph using the DAGitty (version 2.0 alpha, Johannes Textor, Luebeck, Germany). Models were adjusted for birth program (version 2.0 alpha, Johannes Textor, Luebeck, Germany). Models were adj…
Liebers et al. 2011	Causal Graph (Directed Acyclic Graph – DAG) of a Secondary Data Analysis Regarding Sickness Absence due to Musculoskeletal Disorders	Gesundheitswesen	Public, environmental, & occupational health	German	Germany	1 – in manuscript	10.1055/s-0031-1291191	App. 1	11	23	2.1	0.42	No	Yes	No	Yes - top-left-to-bottom-right	No	Multivariable regression	Yes – report SASa	Direct effect	Yes - primary results	No	No	Page 920: 'Geschlecht, Alter und der Komplex ungemessener Störgrößen (U) qualifi zieren sich entsprechend der DAG-Theorie als minimal suffizientes Variablen-Set, für das adjustiert werden sollte, um die Beziehung Beruf→AU Arzt (→ AU GKV ) ohne Störung zu messen.' [Gender, age and the complex of unmeasured disturbance variables (U) qualify according to the DAG theory as a minimally sufficient set …
Lima et al. 2017	Association between maternal depressive symptoms with child malnutrition or child excess weight	Revista Brasileira de Saude Materno Infantil	Not indexed	English	Brazil	2 - in manuscript	10.1590/1806-93042017000300010	Figure 1A	12	20	1.7	0.3	Yes	No	No	No	No	Multivariable regression	Yes – report SASa	Not reported ('association')	Yes - primary results	No	No	Page 593: 'Logistic regression was used to estimate odds ratios (OR) adjusted for the confounding factors: maternal age and the number of children for the outcome child malnutrition. The models were adjusted for maternal schooling, number of children and family income for the outcome child excess weight. The level of significance was set at 0.05. The variables suggested to be included in the mini…
Linde et al. 2017	The relation between given volume and heart rate during newborn resuscitation	Resuscitation	Not indexed	English	Norway	0	10.1016/j.resuscitation.2017.06.007											Multivariable regression	No – adjustment set(s) stated, but relationship to DAG(s) and/or SASa is not explicit	Not reported ('association')	N/A	Yes - primary results. Adjustment set built using variable reduction.	Yes - covariate retention based on p-value criteria	Page 81: 'Using a Directed Acyclic Graph, the following covariates (written in Italic) were included in the statistical model:' Table 2 (legend): 'The finally adjusted relationship includes selected main effects by stepwise exclusion based on the significance value.'
Lupattelli et al. 2015	Medication Use before, during, and after Pregnancy among Women with Eating Disorders: A Study from the Norwegian Mother and Child Cohort Study	PLoS One	Multidisciplinary sciences;	English	Norway	0	10.1371/journal.pone.0133045											Multivariable regression	Yes – report SASa	Total and direct effects	Yes - primary results	Yes - sensitivity analyses include adjusting for a mediator (BMI at conception) 'because of the uncertainty in the direction of the association')	No	Page 5: 'Confounding and mediating factors were identified with the aid of directed acyclic graphs (DAGs) using DAGitty version 2.2 (one DAG for each medication-outcome pair). Our assumptions were: eating disorder status before and/or during pregnancy precedes maternal symptoms of depression and anxiety during pregnancy; eating disorder status before and/or during pregnancy determines BMI at conc…
Lytsy et al. 2013	Endothelial function and risk of hypertension and blood pressure progression: The prospective investigation of the vasculature in Uppsala seniors	Journal of Hypertension	Peripheral Vascular Disease;	English	Sweden	0	10.1097/HJH.0b013e32835ed5a0											Multivariable regression	No – adjustment set(s) stated, but relationship to DAG(s) and/or SASa is not explicit	Not reported ('association')	N/A	Yes - primary results. 'In order to minimize potential bias, the directed acyclic graph approach...was used to identify appropriate models'	No	Page 937: 'In order to minimize potential bias, the directed acyclic graph approach was used to identify appropriate models, considering variables previously reported to influence BP tracking and endothelial function. Two sets of models were investigated: a crude model and a model adjusting for age, sex, smoking status, diabetes mellitus, creatinine, baseline BMI and change in BMI during follow-u…
Magadi & Magadi 2017	HIV/AIDS and contraceptive use: factors associated with contraceptive use among sexually active HIV-positive women in Kenya	Contraception	Obstetrics & Gynecology;	English	UK	1 - in manuscript	10.1016/j.contraception.2016.10.013	Figure 1	10	20	2	0.44	Yes	No	No	No	No	Multivariable regression	No – adjustment set(s) stated in table footer(s), but relationship to DAG(s) and/or SASa is not explicit	Not reported ('association')	N/A	Yes - primary results. Two models built by 'introducing various background demographic and socioeconomic characteristics ... and proximate factors ...use in the models in successive stages to investigate potential pathways of the relationships'	No	Page 314: 'The perceived link between the study variables is shown in the directed acyclic graph (DAG) in Fig. 1, with direction of arrows representing perceived causal pathway, based on theoretical considerations…The modeling involved introducing various background demographic and socioeconomic characteristics (i.e., age, number of living children, marital status, education, wealth, urban/rural …
Maier et al. 2015	Effect of Beta-Blocker Therapy on the Risk of Infections and Death after Acute Stroke - A Historical Cohort Study	PLoS One	Multidisciplinary sciences;	English	Germany	0	10.1371/journal.pone.0116836											Multivariable regression	No - reported adjustment set is after variable reduction methods have been applied	Not reported ('effect')	N/A	Yes - primary results. Adjustment set built with variable reduction.	Yes - covariate selection based on change-in-estimate	Page 3: 'Due to the complex network of potential confounders and the high potential for multicollinearity between the variables beta-blocker therapy, atrial fibrillation and hypertension, directed acyclic graphs (DAG) approach was applied using DAGitty. This was done in addition to a standard statistical approach for model building (confounder selection based on changes in the point estimate of t…
Maika et al. 2015	Effect on child cognitive function of increasing household expenditure in Indonesia: Application of a marginal structural model and simulation of a cash transfer programme	International Journal of Epidemiology	Public, environmental, & occupational health;	English	Australia	1 - in manuscript	10.1093/ije/dyu264	Figure 2	7	19	2.7	0.9	Yes	No	Yes - generic	Yes - Left-to-Right	No	IPWc of MSMd	Yes – though not stated as SASa	Total effect written as [Yit|cumxit]	Yes - primary results	No	No	Page 222: 'Under the assumption of no unmeasured confounders, the causal DAG shown in Figure 2 presents the association between confounders, exposure and outcome… Both the exposure and the outcome were measured at two time points (2000 and 2007), whereas a series of baseline confounders were measured in 1993, 1997 and 2000. The confounders included: caregiver’s age, education and employment statu…
Maretty-Nielsen et al. 2014	Relative mortality in soft tissue sarcoma patients: A Danish population-based cohort study	BMC Cancer	Oncology;	English	Denmark	1 - in manuscript	10.1186/1471-2407-14-682	Figure 1	13	38	2.9	0.49	No	No	No	No	No	Propensity score matching and multivariable regression	No – adjustment set(s) stated in table footer(s), but relationship to DAG(s) and/or SASa is not explicit	Not reported ('prognostic factors')	N/A	Yes - primary results. 'The adjustment covariates were selected based on a modified version... of a directed acyclic graph constructed by Maretty-Nielsen et al. and included as seen in Tables 1 and 2'	No	Page 3: 'The adjustment covariates were selected based on a modified version (Figure 1) of a directed acyclic graph constructed by Maretty-Nielsen et al. and included as seen in Tables 1 and 2.' Table 1 (footer): 'aAdjusted for age, gender, and level of comorbidity.' Table 5 (footer): 'aAdjusted for age, level of comorbidity, compartmentalization, depth, grade, type, location and size.'
Maretty-Nielsen et al. 2014A	Prognostic factors for local recurrence and mortality in adult soft tissue sarcoma of the extremities and trunk wall	Acta Orthopaedica	Orthopedics;	English	Denmark	1 - in supplementary material	10.3109/17453674.2014.908341	Figure 2 (Supplementary)	14	42	3	0.46	No	No	Yes - generic	No	No	Multivariable regression	No – adjustment set(s) stated in table footer(s), but relationship to DAG(s) and/or SASa is not explicit	Not reported ('estimate')	N/A	Yes - primary results. 'Directed acyclic graphs were used to depict a possible causal relationship between the prognostic factors selected, possible confounding variables, and the outcomes'	No	Page 325: 'Directed acyclic graphs were used to depict a possible causal relationship between the prognostic factors selected, possible confounding variables, and the outcomes (Figure 2, see Supplementary data).' Figure 4 (footer): 'Adjustment covariates were selected based on Figure 2 (see Supplementary data); no covariates were included in the analysis of age; duration of symptoms was adjusted …
Martin et al. 2017	Racial disparities in the utilization of preventive health services among older women with early-stage endometrial cancer enrolled in Medicare	Cancer Medicine	Oncology;	English	USA	1 - in supplementary material	10.1002/cam4.1141	Appendix 3	12	20	1.7	0.3	Yes	No	Yes – generic	No	No	Multivariable regression	Yes – though not stated as SASa	Not reported ('objective was to assess differences')	Yes - primary results	No	No	Page 2155: 'Using the causal relationships in the causal diagram, with the assistance of a computer graphical interface DAGitty, age at the time of diagnosis, SEER region, and year of diagnosis were determined to be the set of variables for adjustment required to minimize confounding.'
Matser et al. 2013	Higher Chlamydia trachomatis Prevalence in Ethnic Minorities Does Not Always Reflect Higher Sexual Risk Behaviour	PLoS One	Multidisciplinary sciences;	English	Netherlands	1 - in manuscript	10.1371/journal.pone.0067287	Figure 1	6	11	1.8	0.73	No	Yes	No	No	No	Multivariable regression	No – adjustment set(s) stated, but relationship to DAG(s) and/or SASa is not explicit	Not reported ('main route', 'direct route', 'indirect route')	N/A	Yes - primary results. 'We constructed a causal DAG in which to map the assumed pathways between ethnicity and CT diagnosis'	No	Page 3: 'We constructed a causal DAG in which to map the assumed pathways between ethnicity and CT diagnosis (Figure 1). We assumed three possible main routes, two direct and one indirect (ie, through other variables). The direct pathways are biological (ie, susceptibility) and sexual risk behaviour (eg, unprotected sex); the indirect pathway is mediated by socio-economic status. Age and gender w…
McCulloh et al. 2015	Evaluating the Use of Blood Cultures in the Management of Children Hospitalized for Community-Acquired Pneumonia	PLoS One	Multidisciplinary sciences;	English	USA	0	10.1371/journal.pone.0117462											Multivariable regression	No – not explicitly reported	Not reported ('association')	N/A	Yes - primary results. 'Models used subject-matter knowledge from published literature and a priori clinical assumptions, analyzed by directed acyclic graphs (DAG), to guide statistical modeling assumptions.'	No	Page 4: 'Models used subject-matter knowledge from published literature and a priori clinical assumptions, analyzed by directed acyclic graphs (DAG), to guide statistical modeling assumptions.[ 15,16] The DAG analysis served as the basis for constructing propensity scores'
Mebrahtu et al. 2015	Effects of birth weight and growth on childhood wheezing disorders: findings from the Born in Bradford Cohort	Bmj Open	Medicine, general, & internal;	English	UK	2 - in supplementary material	10.1136/bmjopen-2015-009553	Figure S2	15	36	2.4	0.34	Yes	No	No	No	No	Multivariable regression	Yes – report SASa	Not reported ('effect')	Yes - primary results	No	No	Page 3: 'In order to minimise bias due to confounding and overadjustment, Directed Acyclic Graphs (DAGs) were used and models were tested using DAGitty software. Drawing a relationship between variables of interest (ie, confounding and main variables) was guided by epidemiological, biological and clinical knowledge. Online supplementary figures S1 and S2 illustrate the schematic view of adjustmen…
Medenwald et al. 2014	Inflammation and prolonged QT time: Results from the Cardiovascular Disease, Living and Ageing in Halle (CARLA) study	PLoS One	Multidisciplinary sciences;	English	Netherlands	1 - in supplementary material	10.1371/journal.pone.0095994	Figure S1	10	29	2.9	0.64	No	No	Yes – specific	No	No	Multivariable regression	Yes – report SASa	Total effect	Yes - primary results	No	No	Page 2: 'Respecting previous findings, we adjusted our analyses for age, anti- arrhythmic (ATC code: C01B) and anti-phlogistic medication (ATC code: A07), current smoking status, high density lipoprotein (HDL), cholesterol, glucose blood level, alcohol intake, body mass index, thyroid stimulating hormone (TSH), systolic blood pressure, and potentially QT prolonging drugs (see www.qtdrugs.org) aft…
Medenwald et al. 2015	Educational level and chronic inflammation in the elderly - the role of obesity: results from the population-based CARLA study	Clinical Obesity	Not indexed	English	Germany	1 - in manuscript	10.1111/cob.12107	Figure 1	5	7	1.4	0.7	No	Yes	Yes - generic	Yes - Top Left-to-Bottom Right	No	Mediation analysis by multivariable regression	No – adjustment set(s) stated, but relationship to DAG(s) and/or SASa is not explicit	Total, direct, and indirect effects	N/A	Yes - primary results. 'Considering directed acyclic graphs, we adjusted models of the education–anthropometric parameter association... for the parameters listed in Table 1'	No	Page 258: 'Considering directed acyclic graphs, we adjusted models of the education–anthropometric parameter association (Fig. 1) for the parameters listed in Table 1 (column C1). The model examining the association of anthropometric parameters with sTNF-R1 was adjusted for the confounders grouped in the column C2 in Table 1. Both sets of confounders, C1 and C2 (C = [C1, C2]), were used for the m…
Medenwald et al. 2016	QT interval, general mortality and the role of echocardiographic parameters of left ventricular hypertrophy: Results from the prospective, population-based CARLA study	European Journal of Preventive Cardiology	Cardiac & Cardiovascular systems;	English	Germany	0	10.1177/2047487315587271											Multivariable regression	No – adjustment set(s) stated, but relationship to DAG(s) and/or SASa is not explicit	Not reported ('prognostic impact')	N/A	Yes - primary results. 'Covariates were identified using directed acyclic graphs'	No	Page 430: 'Regression models were adjusted for sex, systolic blood pressure, glomerular filtration rate estimated by means of the CKD-EPI formula, HbA1c, total and high-density cholesterol, anti-diabetic drugs/ self-reported diabetes mellitus, body surface area heart rate, NT-pro brain natriuretic peptide (NT-proBNP), heart rate, potentially QT prolonging drugs (see www.qtdrugs.org), sportive act…
Medenwald et al. 2016A	Educational status and differences in left ventricular mass and ejection fraction - The role of BMI and parameters related to the metabolic syndrome: A longitudinal analysis from the population-based CARLA cohort	Nutrition Metabolism and Cardiovascular Diseases	Cardiac & Cardiovascular systems; Endocrinology & metabolism; Nutrition & dietetics	English	Germany	1 - in manuscript	10.1016/j.numecd.2016.05.001	Figure 1	5	8	1.6	0.8	No	No	Yes - generic	Yes - Top Left-to-Bottom Right	No	Mediation analysis by multivariable regression	No – adjustment set(s) stated, but relationship to DAG(s) and/or SASa is not explicit	Total, direct, and indirect effects	N/A	Yes - primary results. 'Variable selection and modelling was based on directed acyclic graphs'	No	Page 817: 'Variable selection and modelling was based on directed acyclic graphs' 'We adjusted for age and neighbourhood as potential confounders of the association of education and parameters of metabolic syndrome (pretreatment covariates, confounders 1 in Fig. 1). Confounders of the association of the latter and ventricular mass or ejection fraction are likely to be affected by educational leve…
Messerlian et al. 2017	Paternal and maternal preconception urinary phthalate metabolite concentrations and child behavior	Environmental Research	Environmental sciences; Public, environmental, & occupational health;	English	USA	1 - in supplementary material	10.1016/j.envres.2017.07.032	Supplementary Figure 2A	5	10	2	1	Yes	No	No	No	No	Multivariable regression	Yes – though not stated as SASa	Not reported ('association')	Yes - primary results	No	No	Page 722: 'Covariates were selected a priori as potential confounders based on substantive knowledge using a directed acyclic graph (DAG) to identify covariates associated with both exposure and outcome that were not intermediates on the causal path (see Supplemental Appendix Figure 2A). We applied two sets of main models: one for the maternal preconception window of exposure and the other for th…
Møller et al. 2016	Multi-wave cohort study of sedentary work and risk of ischemic heart disease	Scandinavian Journal of Work, Environment and Health		English	Denmark	1 - in manuscript	10.5271/sjweh.3540	Figure 1	11	21	1.9	0.38	No	No	No	Yes - Left-to-Right	No	Multivariable regression	No – adjustment set(s) stated, but relationship to DAG(s) and/or SASa is not explicit	Not reported ('association')	N/A	Yes - primary results. Adjustment set includes a mediator. ('According to the theory of DAG, it would be sufficient to adjust the analyses for... physical activity')	No	Page 45: 'Potential confounders and mediators of the association between sedentary work and IHD were identified in the existing scientific literature on general sedentary behavior and cardiovascular disease. Decisions on which confounders to include in the analyses were taken in accordance with the theory of directed acyclic graphs (DAG), see figure 1.' Page 46: 'According to the theory of DAG, i…
Mook et al. 2016	Food security status and barriers to fruit and vegetable consumption in two economically deprived communities of Oakland, California, 2013-2014	Preventing Chronic Disease	Public, environmental, & occupational health;	English	USA	0	10.5888/pcd13.150402											Multivariable regression	Yes – report SASa	Not reported ('association')	Yes - sensitivity analysis	Yes - primary results. Adjustment set built with variable reduction.	Yes - covariate retention based on p-value criteria	Page 3: 'To determine which covariates to include in analysis, variable relationships were modeled in directed acyclic graphs. We used DAGitty software to determine the minimally sufficient set of confounders needed in each model.' Page 3: 'Model building began with the full set of hypothesized confounders including age, income, and education level (Model 1). Each model was then tested for potent…
Murphy et al. 2015	Racial differences in obesity measures and risk of colorectal adenomas in a large screening population	Nutrition and Cancer	Oncology; Nutrition & dietetics;	English	USA	0	10.1080/01635581.2015.976316											Multivariable regression	Yes – report SASa	Not reported ('relationship')	Yes - primary results	No	No	Page 3: 'We evaluated the potential for confounding by age, sex, smoking, alcohol use, NSAID use, diet (total energy, fat, and fiber intake, and red meat consumption), physical activity, and family history of CRC using a directed acyclic graph (DAG) to identify a minimally sufficient adjustment set of covariates. In addition to race/ethnicity, DAG analyses suggested the model be adjusted for sex,…
Napier et al. 2017	Exposure to human-associated fecal indicators and self-reported illness among swimmers at recreational beaches: A cohort study	Environmental Health: A Global Access Science Source	Environmental sciences; Public, environmental, & occupational health;	English	USA	0	10.1186/s12940-017-0308-3											Multivariable regression	No – adjustment set(s) stated, but relationship to DAG(s) and/or SASa is not explicit	Not reported ('association')	N/A	Yes - primary results. 'We used directed acyclic graphs (visualized using DAGity) to evaluate potential confounding factors plausibly associated with poor water quality and illness'	No	Page 4: 'We used directed acyclic graphs (visualized using DAGity) to evaluate potential confounding factors plausibly associated with poor water quality and illness. The final models included age (0–4, 5–11, 12–19, 20– 34, ≥35), beach (categorical: Fairhope, Goddard, Huntington, Silver, West, Washington Park), mean number of bathers (continuous), rainfall totals from 3:00 PM the previous day to …
Ng et al. 2017	The relationship between weight change and daytime sleepiness: the Sleep Heart Health Study	Sleep Medicine	Not indexed	English	Australia	1 - in supplementary material	10.1016/j.sleep.2017.05.004	Figure S1	17	57	3.4	0.42	Yes	Yes	No	Yes - Top Left-to-Bottom Right	No	Mediation analysis with multivariable regression	Yes – report SASa	Total, direct, and indirect effects	Yes - primary results	No	No	Page 110: 'The confounders to be adjusted in the analyses were identified through a directed acyclic graph (DAG, Supplementary Fig. S1), built using DAGitty v.2.3. All relevant variables in the DAG were identified through our prior knowledge and previous research publications in the subject areas, irrespective of their availability in the dataset. According to our DAG, the minimal sufficient adju…
Ng et al. 2017A	Change in Use of Sleep Medications After Gastric Bypass Surgery or Intensive Lifestyle Treatment in Adults with Obesity	Obesity	Endocrinology & metabolism; Nutrition & dietetics;	English	Sweden	1 - in supplementary material	10.1002/oby.21908	Figure S1	27	62	2.3	0.18	Yes	No	Yes – specific	Yes - Top Left-to-Bottom Right	No	Multivariable regression	Yes – report SASa	Total effect	No	Yes - primary results include the SASa in which 'defined daily doses (of medication)' was substituted for 'sleep problems prior to treatment'	No	Page 1452: 'Individuals from SOReg and Itrim were matched on treatment year and the set of covariates identified through a directed acyclic graph (Supporting Information Figure S1) built using DAGitty v.2.3 (DAGitty software, Utrecht, Netherlands). The minimal sufficient adjustment set for producing an unbiased estimate of the total effect of bariatric surgery on sleep problems included age, sex,…
Ngueta et al. 2016	Use of a cumulative exposure index to estimate the impact of tap water lead concentration on blood lead levels in 1- to 5-year-old children (Montréal, Canada)	Environmental Health Perspectives	Environmental sciences; Public, environmental, & occupational health; Toxicology	English	Canada	1 - in supplementary material	10.1289/ehp.1409144	Figure S2	18	37	2.1	0.24	No	No	No	No	No	Multivariable regression	Yes – report SASa	Not reported ('relation')	Yes - primary results	Yes - primary results include an additional adjustment set, however reasons are unclear	No	Page 390: 'For this, we used the DAGitty software and the algorithm developed for this browser-based environment, as described in detail elsewhere. The minimal sufficient adjustment sets identified for estimating the association between CWLEI and BPb included child’s age (categorized into quintiles), child’s sex, child’s ethnicity (Caucasian, other), duration of breastfeeding (in months), mother’…
Nobre et al. 2016	Association between maternal lifestyle and preschool nutrition	Revista da Associacao Medica Brasileira	Medicine, general, & internal;	English	Brazil	0	10.1590/1806-9282.62.06.494											Multivariable regression	Yes – report SASa	Not reported ('association')	Yes - primary results	No	No	Page 497: 'The covariates were selected with the aid of a direct acyclic graph (DAG). For the adjusted association between maternal covariates and nutritional characteristics of the preschool child, each was ordered according to their specific temporal relationship: gender, maternal education, maternal age, marital status, region of residence, economic class, depressive symptoms, type of school, …
Norris et al. 2017	Do changing levels of maternal exercise during pregnancy affect neonatal adiposity? Secondary analysis of the babies after SCOPE: evaluating the longitudinal impact using neurological and nutritional endpoints (BASELINE) birth cohort (Cork, Ireland)	Bmj Open	Medicine, general, & internal;	English	UK	1 - in supplementary material	10.1136/bmjopen-2017-017987	Supplementary Figure 1	15	49	3.3	0.47	Yes	No	No	No	No	Multivariable regression	Yes – report SASa	Not reported ('association')	Yes - primary results	No	No	Page 4: 'The set of variables identified by Daggity as necessary for adjustment were socioeconomic status (SES), maternal employment, smoking status, alcohol intake, BMI, level of education, maternal age and whether the mother’s job was physically active (see online supplementary figure 1 for analysis DAG). These variables were then incorporated into multivariable regression models.'
Nourbakhsh et al. 2016	Longitudinal associations between brain structural changes and fatigue in early MS	Multiple Sclerosis and Related Disorders	Clinical neurology;	English	USA	1 - in manuscript	10.1016/j.msard.2015.10.006	Figure 1	6	7	1.2	0.47	Yes	No	No	No	No	Multivariable regression	No – adjustment set(s) stated, but relationship to DAG(s) and/or SASa is not explicit	Not reported ('association')	No	Yes - primary results. 'We used a directed acyclic graph (DAG) to decide about the confounding factors that had to be adjusted for in the models'	No	Page 30: 'We used a directed acyclic graph (DAG) to decide about the confounding factors that had to be adjusted for in the models (Fig. 1). As it is clear on the DAG; age and sex seems to be important confounder on the association between brain atrophy measures and fatigue. While physical disability and depression might be causally related to the severity of fatigue; but they are not likely to a…
Nowak et al. 2016	Prevalence of Anal High-Risk Human Papillomavirus Infections Among HIV-Positive and HIV-Negative Men Who Have Sex With Men in Nigeria	Sexually Transmitted Diseases	Infectious disease;	English	USA	1 - in supplementary material	10.1097/OLQ.0000000000000431	Online Digital Content 1 - Figure	8	22	2.8	0.79	No	No	No	Yes - Top Left-to-Bottom Right	No	Multivariable regression	Yes – though not stated as SASa	Not reported ('association')	No	Yes - primary results. Adjustment set built with variable reduction from a larger set of variables.	Yes - covariate retention based on change-in-estimate criteria	Page 244: 'A directed acyclic graph (DAG) was generated using DAGitty to identify the minimal set of a priori confounders (sexual behavior, size of personal network, and age) needed to adjust for the association between HIV infection and HR-HPV without introducing selection bias from over adjustment (see Figure, Supplemental Digital Content 2, http://links.lww.com/OLQ/A129, for DAG illustration).…
Nygaard et al. 2014	Lifetime physical activity and pelvic organ prolapse in middle-aged women	American Journal of Obstetrics and Gynecology	Obstetrics & Gynecology;	English	USA	0	10.1016/j.ajog.2014.01.035											Multivariable regression	Yes – though not stated as SASa	Not reported ('association')	N/A	Yes - primary results. Adjusted set included additional variables 'based on past literature, which was permissible per the DAG'	No	Page 477e7: 'We performed logistic regression with variable selection guided by an updated directed acyclic graph (DAG), in which BMI was depicted as an intermediate variable, developed using DAGitty version 2.0. Required adjustment variables were education and the age match variable. Cough and constipation were also suggested, but the cell sizes for these were too small to include. We further ad…
Nygaard et al. 2015	Lifetime physical activity and female stress urinary incontinence	American Journal of Obstetrics and Gynecology	Obstetrics & Gynecology;	English	USA	0	10.1016/j.ajog.2015.01.044											Multivariable regression	Yes – though not stated as SASa	Not reported ('association')	N/A	Yes - primary results. Adjusted set included additional variables 'based on past literature, which was permissible per the DAG'	No	Page 40e2: 'We performed logistic regression with variable selection guided by an updated directed acyclic graph, in which BMI was depicted as an intermediate variable, developed using DAGitty version 2.0. (Johannes Textor, Theoretical Biology & Bioinformatics group, University of Utrecht, Utrecht, the Netherlands). We adjusted for education and age and further adjusted for number of vaginal deli…
Oddo et al. 2017	The weight of work: The association between maternal employment and overweight in low- and middle-income countries	International Journal of Behavioral Nutrition and Physical Activity	Nutrition & dietetics; Physiology;	English	USA	0	10.1186/s12966-017-0522-y											Multivariable regression	Yes – report SASa	Not reported ('association')	No	Yes - primary results. DAG appeared to imply an empty adjustment set so 'the fully adjusted model controlled for a priori defined variables'	No	Page 3: 'We identified confounding factors a priori using a directed acyclic graph, which is a causal diagram used to characterize the relationship between the exposure and outcome based on theorized relationships and relationships documented in the literature. Confounders included maternal age (years), marital status (married or living together versus single, widowed, divorced), parity, number o…
Oddo et al. 2017A	Maternal employment and childhood overweight in low- and middle-income countries	Public Health Nutrition	Public, environmental, & occupational health; Occupational health; Nutrition & dietetics	English	USA	1 - in manuscript	10.1017/S1368980017001720	Figure 1	17	30	1.8	0.22	Yes	No	Yes – specific	No	No	Multivariable regression	No – adjustment set(s) stated, but relationship to DAG(s) and/or SASa is not explicit	Not reported ('association')	N/A	Yes - primary results. 'We identified confounding factors a priori using a directed acyclic graph, which is a causal diagram used to characterize the relationship between the exposure and outcome based on theorized relationships and relationships documented in the literature'	No	Page 2525: 'We identified confounding factors a priori using a directed acyclic graph, which is a causal diagram used to characterize the relationship among variables thought to influence the primary independent and the dependent variables based on both theorized and documented relationships (see Fig. 1)(37). In all models, confounders included maternal age (years), marital status (married or liv…
Olsen et al. 2015	Socioeconomic position and stage at diagnosis of head and neck cancer - A nationwide study from DAHANCA	Acta Oncologica	Oncology;	English	Denmark	1 - in manuscript	10.3109/0284186X.2014.998279	Figure 2	8	13	1.6	0.46	No	Yes	No	Yes - Left-to-Right	No	Multivariable regression	No – adjustment set(s) stated, but relationship to DAG(s) and/or SASa is not explicit	Not reported ('association')	N/A	Yes - primary results. 'We identified confounding factors a priori using a directed acyclic graph, which is a causal diagram used to characterize the relationship between the exposure and outcome based on theorized relationships and relationships documented in the literature'	No	Page 762: 'Hypothesised confounders and mediators were identified in a causal diagram (Figure 2). A three-step statistical model was used to ensure the transparency of results and to observe changes. In model 1, the estimates were adjusted for age, gender and period of diagnosis. Model 2 included further adjustment for relevant socioeconomic factors according to the causal diagram (Figure 2). In …
Olsson et al. 2017	Vitamin D is not associated with incident dementia or cognitive impairment: An 18-y follow-up study in community-living old men	American Journal of Clinical Nutrition	Nutrition & dietetics;	English	Sweden	0	10.3945/ajcn.116.141531											Multivariable regression	No – adjustment set(s) stated in table footer(s), but relationship to DAG(s) and/or SASa is not explicit	Not reported ('association')	N/A	Yes - primary results included three models, the first including 'age, gender and period of diagnosis', the second included 'relevant socioeconomic factors according to the causal diagram' and the third 'were further adjusted for comorbidity'	No	Page 938: 'Covariates included in our main model (model 2) were selected on the basis of directed acyclic graphs. For plasma 25(OH)D, model 1 included age and the season of blood collection. Model 2 further included BMI, education, and physical activity. Model 3 included covariates in model 2 and smoking, diabetes, hypertension, hypercholesterolemia (as categorical variables), vitamin D supplemen…
O'Neill et al. 2016	Birth by caesarean section and the risk of adult psychosis: A population-based cohort study	Schizophrenia Bulletin	Psychiatry;	English	Ireland	0 - supplementary material unavailable	10.1093/schbul/sbv152											Multivariable regression	No – adjustment set(s) stated in table footer(s), but relationship to DAG(s) and/or SASa is not explicit	Not reported ('association')	N/A	Yes - primary results. 'Hypothesised confounders and mediators were identified in a causal diagram'	No	Page 635: 'The effects of all covariates based on previous literature were tested individually (supplementary figure 1). As no individual variable appeared to have a confounding effect, the fully adjusted model controlled for a priori defined variables gestational age, SGA, Apgar score, maternal age, and maternal psychiatric history.'
Orban et al. 2016	Residential Road Traffic Noise and High Depressive Symptoms after Five Years of Follow-up: Results from the Heinz Nixdorf Recall Study	Environmental Health Perspectives	Environmental sciences; Public, environmental, & occupational health; Toxicology	English	Germany	1 - in supplementary material	10.1289/ehp.1409400	Figure S1	10	27	2.7	0.6	Yes	No	No	No	No	Multivariable regression	No – adjustment set(s) stated, but relationship to DAG(s) and/or SASa is not explicit	Not reported ('association')	N/A	Yes - primary results. Three adjustment sets reported 'were selected a priori based on a directed acyclic graph'	No	Page 580: 'The adjustment sets were selected a priori based on a directed acyclic graph (see Supplemental Material, Figure S1) created with DAGitty. In model 1, we adjusted for age (continuous), sex, education (four categories), income (quartiles), economic activity (three categories), neighborhood-level SES (unemployment rate, continuous) and traffic proximity (continuous). In Model 2, we additi…
Osler et al. 2015	The Impact of Comorbid Depression on Educational Inequality in Survival after Acute Coronary Syndrome in a Cohort of 83 062 Patients and a Matched Reference Population	PLoS One	Multidisciplinary sciences;	English	Denmark	1 - in manuscript	10.1371/journal.pone.0141598	Figure 1	8	19	2.4	0.68	No	No	No	No	No	Multivariable regression	Yes – though not stated as SASa	Not reported ('association')	Yes - primary results	Yes - primary results. Results of a second adjustment set (including mediators) is presented alongside DAG-implied set.	No	Page 6: 'The covariables included in the multiple regression models were selected based on the directed acyclic graph presented in Fig 1.' Table 3 (footer): 'aMatched on gender, age, and municipality on time of ACS; aaAdjusted for confounders: age and gender. aaa Adjusted for confounders: age and gender and mediating factors: somatic comorbidity, previous and incident depression'
Oswald et al. 2017	Active trachoma and community use of sanitation, Ethiopia	Bulletin of the World Health Organization	Public, environmental, & occupational health;	English	UK	0	10.2471/BLT.16.177758											Multivariable regression	No - reported adjustment set is after variable reduction methods have been applied	Not reported ('association')	N/A	Yes - primary results. 'We used a sequential modelling approach to explore confounding –indicated by change in exposure estimates – and changes in residual variance'	Yes - covariate selection based on change-in-estimate criteria	Page 251: 'Potential confounders were identified, from the community-level, household and individual covariates recorded in the surveys (Table 1), based on the results of a literature review, an evaluation of directed acyclic graph… We used a sequential modelling approach to explore confounding –indicated by change in exposure estimates – and changes in residual variance.'
Oswald et al. 2017A	Association of community sanitation usage with soil-transmitted helminth infections among school-aged children in Amhara Region, Ethiopia	Parasites and Vectors	Parasitology;	English	UK	0	10.1186/s13071-017-2020-0											Multivariable regression	No - reported adjustment set is after variable reduction methods have been applied	Not reported ('association')	N/A	Yes – primary results. Adjustment set built with variable reduction	Yes - covariate selection based on change-in-estimate criteria	Page 4: 'An evaluation of directed acyclic graphs (DAGs) identified the same minimal sufficient set of covariates to estimate associations of community sanitation usage with each STH infection. A sequential modeling approach, removing covariates at each level from fully-adjusted models, was also used to identify confounders based on changes in exposure estimates. All models controlled for survey …
Pattloch et al. 2017	The first biologic for rheumatoid arthritis: factors influencing the therapeutic decision	Zeitschrift für Rheumatologie	Rheumatology	German	Germany	0	10.1007/s00393-016-0174-3											Machine learning and multivariable regression	No – adjustment set(s) stated in table footer(s), but relationship to DAG(s) and/or SASa is not explicit	Not reported ('assoziiert' [associated])	N/A	Yes - primary results. 'Die notwendigen Adjustierung Variablen wurden mit gerichteten azyklischen Graphen ausgewählt, unterstützt durch das webbasierte Hilfsmittel DAGitty' [The necessary adjustment variables were selected with directed acyclic graphs, supported by the web-based tool DAGitty]	Yes - covariate selection by a machine learning algorithm	Page 214: 'Unter verschiedenen Ansätzen des „machine learning' wählten wir daher das „model-based boosting', das bislang vorwiegend in der Auswertung hochdimensionaler Daten, wie z. B. genomweiten Assoziationsstudien, eingesetzt wird. Unter mehreren Modellklassen wurde zur Untersuchung der Therapieentscheidung eine binär-abhängige Variable ausgewählt. Dadurch können Kovariableneffekte nach Transf…
Paulson et al. 2006	Fall-related injuries among agricultural household members: Regional Rural Injury Study II (RRIS-II)	Journal of Occupational and Environmental Medicine	Public, environmental, & occupational health;	English	USA	1 - in manuscript	10.1097/01.jom.0000225110.89501.a3	Figure 1	10	32	3.2	0.71	No	No	Yes – generic	Yes - Top-to-Bottom	No	Multivariable regression	No – adjustment set(s) stated in table footer(s), but relationship to DAG(s) and/or SASa is not explicit	Not reported ('magnitude and consequences')	N/A	Yes - primary results. 'Selection of confounders for each exposure of interest was based on directed acyclic graphs'	No	Page 961: 'A causal model (Fig. 1), based on previous research and expert knowledge, identified complex hypothesized interactions among potential confounders. Selection of confounders for each exposure of interest was based on directed acyclic graphs (DAGs) established from the causal model' Table 4 (footer): '†Adjusted for age and gender. ‡Adjusted for gender and state. §Adjusted for age and sta…
Phillips et al. 2017	Sarcopenia is associated with disability status-results from the KORA-Age study	Osteoporosis International	Endocrinology & metabolism;	English	Germany	1 - in supplementary material	10.1007/s00198-017-4027-y	Online Resource Figure 2	21	62	3	0.3	No	No	No	No	Yes - inclusion	Multivariable regression	Yes – report SASa	Not reported ('association')	Yes - primary results	No	No	Page 2072: 'To avoid bias by adding covariates to the model that are intermediate factors or common effects, directed acyclic graphs (DAGs) were constructed to identify confounding factors in the association of the exposure (sarcopenia) and the outcome (disability). DAGs allow to identify a minimal adjustment set that contains the smallest set of covariates needed to estimate the effect of sarcop…
Pink et al. 2015	Longitudinal effects of systemic inflammation markers on periodontitis	Journal of Clinical Periodontology	Dentistry, oral surgery & medicine;	English	Germany	1 - in supplementary material	10.1111/jcpe.12473	Suppl Figure 1	11	45	4.1	0.82	Yes	Yes	No	No	No	Multivariable regression	Yes – report SASa	Not reported ('effect')	Yes - primary results	Yes - primary results also include a subset of the SASa	No	Page 991: 'In order to minimize bias in con- founder selection, distinct directed acyclic graphs (DAGs) were con- structed. DAGs represent a new graphical and analytical approach to explore causal structures, identify confounders and determine minimal sufficient adjustment sets. DAG construction and analysis was performed using DAGitty. Accordingly, age, gender, education, smoking status, abdomin…
Preußel et al. 2015	Risk Factors for Sporadic Non-Pregnancy Associated Listeriosis in Germany-Immunocompromised Patients and Frequently Consumed Ready-To-Eat Products.[Erratum appears in PLoS One. 2016 Oct 27;11(10 ):e0165990; PMID: 27788259]	PLoS One	Multidisciplinary sciences;	English	Germany	1 - in manuscript	10.1371/journal.pone.0142986	Figure 1	9	25	2.8	0.69	No	No	No	No	Yes - inclusion	Multivariable regression	No – adjustment set(s) stated in table footer(s), but relationship to DAG(s) and/or SASa is not explicit	Not reported ('association')	N/A	Yes - primary results. Adjustment set built using variable reduction.	Yes - covariate selection based on p-value criteria	Page 4: 'Because analytical adjustment for potential confounding variables can create bias where none exist, we deduced the minimally sufficient adjustment set to minimize bias using the graphical interface DAGitty. Second, we then employed a manual forward stepwise selection strategy with the forced-in variables of the minimally sufficient adjustment set and food-items as candidate variables tha…
Protudjer et al. 2015	The influence of childhood asthma on puberty and height in Swedish adolescents	Pediatric Allergy and Immunology	Allergy; Immunology; Pediatrics	English	Sweden	2 - in supplementary material	10.1111/pai.12398	Figure S2	7	11	1.6	0.52	Yes	No	No	No	No	Multivariable regression	Yes – though not stated as SASa	Not reported ('association')	Yes - sensitivity analysis	Yes - primary results are not adjusted for one of the stated confounders (BMI z-score)	No	Page 476: 'Potential confounding variables were considered using directed acyclic graphs (DAG). Using DAGs generated via DAGitty, two potential confounders were identified for the association between asthma and pubertal staging (Fig. S1): actual age at the 12-year questionnaire, given that age influences pubertal staging and asthma, and BMI z-score at 8 years, given the association between high B…
Pyko et al. 2015	Exposure to traffic noise and markers of obesity	Occupational and Environmental Medicine	Public, environmental, & occupational health;	English	Sweden	1 - in supplementary material	10.1136/oemed-2014-102516	eFigure 1	22	69	3.1	0.3	Yes	No	Yes – specific	No	No	Multivariable regression	Yes – report SASa	Total effect	Yes - primary results	Yes - sensitivity analysis include 'adjustment for contextual confounding, other sources of noise as well as air pollution from local road traffic'	No	Page 595: 'Potential confounders were identified based on a literature search and by development of a directed acyclic graph (DAG). Besides nodes of road traffic, railway and aircraft noise, the DAG included age, gender, physical activity, dietary habits, alcohol consumption, psychological distress, occupational status, job strain, shift work, educational level, marital status, individual income …
Pyko et al. 2017	Long-Term Exposure to Transportation Noise in Relation to Development of Obesity-a Cohort Study	Environmental Health Perspectives	Environmental sciences; Public, environmental, & occupational health; Toxicology	English	Sweden	1 - in supplementary material	10.1289/EHP1910	Supplementary Figure S2	22	64	2.9	0.28	Yes	No	Yes – specific	No	No	Multivariable regression	No – adjustment set(s) stated, but relationship to DAG(s) and/or SASa is not explicit	Direct effect	N/A	Yes - primary results. 'The covariates evaluated as confounders were identified based on a literature search and by development of a directed acyclic graph'	No	Page 117005-3: 'The covariates evaluated as confounders were identified based on a literature search and by development of a directed acyclic graph (DAG) with DAGitty.net software (see Figure S2). We used the DAG to select a set of confounders for assessment of the direct effect of transportation noise on the development of obesity.' Page 117005-3: 'First, a crude model is used with adjustment fo…
Rajappan et al. 2017	Maternal body mass index: Relation with infant respiratory symptoms and infections	Pediatric Pulmonology	Pediatrics; Respiratory system;	English	UK	2 - in supplementary material	10.1002/ppul.23779	Figure S1B	8	21	2.6	0.75	Yes	No	Yes – generic	No	No	Multivariable regression	Yes – report SASa	Direct effect and 'overall impact'	Yes - primary results	Yes – two secondary analyses; one adjusting for a further confounder ('paternal BMI') to capture unobserved confounding and one for 'potential postnatal mediators' to estimate direct effects.	No	Page 1293: 'Potential confounders were included in a directed acyclic graph (DAG) to identify the most appropriate adjustment set (Figure S1A); this set comprised maternal age, education, parity, and smoking in pregnancy. To account for possible unmeasured genetic, environmental, and lifestyle factors shared within families which might confound the relationship between maternal BMI and infant inf…
Rancière et al. 2017	Early Exposure to Traffic-Related Air Pollution, Respiratory Symptoms at 4 Years of Age, and Potential Effect Modification by Parental Allergy, Stressful Family Events, and Sex: A Prospective Follow-up Study of the PARIS Birth Cohort	Environmental Health Perspectives	Environmental sciences; Public, environmental, & occupational health; Toxicology	English	France	1 - in supplementary material	10.1289/EHP239	Figure S1	18	52	2.9	0.34	Yes	Yes	Yes – generic	No	No	Multivariable regression	Yes – report SASa	Direct effect	Yes - primary results	No	No	Page 739: 'Covariates were selected for inclusion in the statistical models using a directed acyclic graph (DAG) built using DAGitty version 2.2. The DAG is presented in Figure S1. Relationships between each of the variables were assigned based on knowledge of the literature regarding these associations. Given the assumptions described in the DAG theory, we identified the minimal sufficient set o…
Ratanawongsa et al. 2013	Communication and medication refill adherence the diabetes study of Northern California	JAMA Internal Medicine	Medicine, general, & internal;	English	USA	1 - in manuscript	10.1001/jamainternmed.2013	Figure 2	12	33	2.8	0.5	No	No	No	No	No	Multivariable regression	Yes – though not stated as SASa	Direct effect	Yes - primary results	No	No	Page 212: 'Our modeling was guided by a directed acyclic graph, which depicts causal relationships between measured variables in the analysis (Figure 2). Directed acyclic graphs help avoid errors caused by confounding, blocking (adjustment for a variable on a causal pathway between exposure and outcome), and colliding (adjusting for variables affected by both exposure and outcome, leading to spur…
Rebelo et al. 2016	Plasma adiponectin and depressive symptoms during pregnancy and the postpartum period: A prospective cohort study	Journal of Affective Disorders	Clinical neurology; Psychiatry;	English	Brazil	1 - in supplementary material	10.1016/j.jad.2016.01.012	Figure S1	21	60	2.9	0.29	Yes	No	No	No	No	Multivariable regression	Yes – report SASa	Direct effect	Yes - primary results	No	Yes - covariate selection based on p-value and change-in-estimate criteria (however SASa model remained unchanged)	Page 173: 'A directed acyclic graph (DAG) was constructed using the DAGitty online software. The purpose of the DAG is to improve our understanding of the association between the exposure and outcome and all possible confounding factors. This approach allowed us to identify the minimal sufficient adjustment set to estimate the direct effect of the plasma adiponectin levels on the symptoms of depr…
Rebelo et al. 2016A	Changes in Maternal Plasma Adiponectin from Late Pregnancy to the Postpartum Period According to the Mode of Delivery: Results from a Prospective Cohort in Rio de Janeiro, Brazil	PLoS One	Multidisciplinary sciences;	English	Brazil	1 - in supplementary material	10.1371/journal.pone.0158886	Figure S1	17	48	2.8	0.35	Yes	No	No	No	No	Multivariable regression	Yes – report SASa	Direct effect	Yes - primary results	No	Yes - covariate selection based on p-value and change-in-estimate criteria (however SASa model remained unchanged)	Page 5: 'A Direct Acyclic Graph (DAG), a type of causal diagram, was constructed using the DAGitty program in order to improve our understanding of the correlation between exposure and outcome and all possible confounding factors. According to this program, the minimal sufficient adjustment set for estimating the direct effect of mode of delivery on plasma adiponectin included birthweight, BP, ge…
Rêgo et al. 2016	Physical activity in pregnancy and adverse birth outcomes	Cadernos de saude publica	Public, environmental, & occupational health;	English	Brazil	1 - in manuscript	10.1590/0102-311X00086915	Figure 1	6	11	1.8	0.73	Yes	No	No	Yes - Bottom Left-to-Top Right	No	Multivariable regression	Yes – report SASa	Not reported ('association')	Yes - primary results	No	No	Page 3: 'A directed acyclic graph (DAG) was con- structed to identify a minimum set of confounding adjustment in the DAGitty program (Figure 1). Interrelations between variables were constructed based on Takito & Benicio’s theoretical hierarchical model. Models were then adjusted for maternal schooling, economic class, living with partner, and living with children.'
Reiner et al. 2016	Large machinery-related agricultural injuries across a five-state region in the Midwest	Journal of Occupational and Environmental Medicine	Public, environmental, & occupational health;	English	USA	1 - in manuscript	10.1097/JOM.0000000000000584	Figure 1	9	28	3.1	0.78	No	No	Yes – generic	Yes - Top-to-Bottom	No	Multivariable regression	No – adjustment set(s) stated in table footer(s), but relationship to DAG(s) and/or SASa is not explicit	Not reported ('association')	N/A	Yes - primary results. 'An a priori causal model or directed acyclic graph... was used to identify potential confounders for each exposure'	No	Page 159: 'An a priori causal model or directed acyclic graph (DAG) (Fig. 1), depicting potential causal associations between the large machinery-related injury outcome and environmental and sociodemographic variables, was used to identify potential confounders for each exposure of interest in multivariate models and to exclude other variables that may introduce bias if included in the analyses. …
Rhea et al. 2014	Risk factors for hospitalization after dog bite injury: A case-cohort study of emergency department visits	Academic Emergency Medicine	Emergency Medicine;	English	USA	0	10.1111/acem.12312											Multivariable regression	No – not explicitly reported	Not reported ('association')	N/A	Yes - primary results. 'Directed acyclic graph analysis indicated that for each risk factor, the model should be adjusted for all other risk factors and for patient age'	No	Page 198: 'For each risk factor, a directed acyclic graph (DAG) was used to evaluate potential confounding by covariates, including other risk factors, and create a minimally sufficient covariate set. Directed acyclic graph analysis indicated that for each risk factor, the model should be adjusted for all other risk factors and for patient age.'
Ribeiro et al. 2017	Overweight, obese, underweight, and frequency of sugar consumption as risk indicators for early childhood caries in Brazilian preschool children	International Journal of Paediatric Dentistry	Dentistry, oral surgery & medicine; Pediatrics;	English	Brazil	1 - in manuscript	10.1111/ipd.12292	Figure 2	7	19	2.7	0.9	Yes	No	No	No	No	Multivariable regression	Yes – report SASa	Total effect	Yes - primary results	No	No	Page 535: 'According to heuristic rules applied to the DAG, to estimate the total effect of between being overweight or obese and having ECC, adjustments for all variables presented were necessary (mother’s education level, eco- nomic class, birthweight, nutritional status at twelve months, and frequency of added sugar consumption). Child age was also included in model adjustment.'
Risch et al. 2014	Risk for Child Maltreatment Among Infants Discharged From a Neonatal Intensive Care Unit: A Sibling Comparison	Child Maltreatment	Family studies; Social work;	English	USA	0	10.1177/1077559514539387											Multivariable regression	Yes – report SASa	Not reported ('association')	Yes - primary results	No	No	Page 95: 'A six-step directed acyclic graph (DAG) approach was used for covariate selection to reduce the potential for and degree of bias in effect measure estimation in the final chosen adjusted statistical models. With the increased complexity of hypothesized relationships among sibling characteristics, CM outcomes and potential confounding variables, consideration of association based on a pr…
Rusconi et al. 2011	Paracetamol and antibiotics in childhood and subsequent development of wheezing/asthma: Association or causation?	International Journal of Epidemiology	Public, environmental, & occupational health;	English	Italy	1 - in manuscript	10.1093/ije/dyq263	Figure 1	6	6	1	0.4	No	No	Yes - generic	Yes - Left-to-Right	No	Multivariable regression	No – adjustment set(s) stated, but relationship to DAG(s) and/or SASa is not explicit	Not reported ('association'; 'causal effect')	N/A	Yes - primary results. 'We also try to explore the relationship between paracetamol and antibiotics administration and wheezing by using causal diagrams'	No	Page 663 (introduction): 'We also try to explore the relationship between paracetamol and antibiotics administration and wheezing by using causal diagrams [directed acyclic graphs (DAG)], a powerful tool to help answer causal queries.' Page 664 (results): 'In Figure 1, the DAG summarizes possible relationships between the variables, taking into account what is known on this topic. The (confounded…
Rutegård et al. 2016	Current use of diverting stoma in anterior resection for cancer: population-based cohort study of total and partial mesorectal excision	International Journal of Colorectal Disease	Gastroenterology & hepatology; Surgery;	English	Sweden	0	10.1007/s00384-015-2465-6											Multivariable regression	Yes – report SASa	Not reported ('impact')	Yes - primary results	No	No	Page 580: 'Based on previous research, causal diagrams and directed acyclic graphs were constructed to identify a minimally sufficient adjustment set of confounders. For the outcome anastomotic leakage, the included confounders were sex (male, female), ASA class (I–II, III–IV), preoperative radiotherapy (no, yes), and intraoperative adverse events (no, yes). For the outcome permanent stoma, adjus…
Rutegård et al. 2016A	Non-Steroidal Anti-Inflammatory Drug Use and Risk of Anastomotic Leakage after Anterior Resection: A Protocol-Based Study	Digestive Surgery	Gastroenterology & hepatology; Surgery;	English	Sweden	0	10.1159/000443216											Multivariable regression	Yes – report SASa	Not reported ('association')	No	Yes - primary results of an adjustment set without age and sex. These were included in a sensitivity analyses as 'using this adjustment set, the variables sex and age were redundant'	No	Page 130: 'A minimally sufficient adjustment set of covariates was determined from a causal diagram, using directed acyclic graphs. These included ASA class (I–II, or III), tumour height (0–6, 7–12, and 13–15 cm), tumour stage (I, II, III, or IV), preoperative radiotherapy (yes, no), preoperative chemotherapy (yes, no), perioperative bleed (≤400 or >400 ml), and diverting stoma (yes, no). Tumour …
Sage et al. 2010	School resources, resource allocation, and risk of physical assault against Minnesota educators	Accident Analysis and Prevention	Ergonomics; Public, environmental, & occupational health; Social sciences, interdisciplinary	English	USA	0	10.1016/j.aap.2009.04.019											Multivariable regression	No – adjustment set(s) stated in table footer(s), but relationship to DAG(s) and/or SASa is not explicit	Not reported ('relations')	N/A	Yes - primary results. 'Directed acyclic graphs (DAGs) were developed for each of the exposures of interest to facilitate selection of potential confounding variables for control'	No	Page 3: 'Directed acyclic graphs (DAGs) were developed for each of the exposures of interest to facilitate selection of potential confounding variables for control' Table 4 (footer): 'a Model adjusted for: school type and location; number of students enrolled; grade levels taught at the school; student race; % students eligible for free/reduced price lunch; % special education students; % limited…
Salti et al. 2017	Estimating effects of craniofacial morphology on gingival recession and clinical attachment loss	Journal of Clinical Periodontology	Journal of Dental Research;	English	Germany	1 - in supplementary material	10.1111/jcpe.12661	Supplementary Figure 1	12	45	3.8	0.68	Yes	No	No	No	No	Multivariable regression	Yes – report SASa	Not reported ('association')	Yes - primary results	No	No	Page 366: 'Second, distinct directed acyclic graphs (DAGs) were constructed. DAGs are a graphical and analytical approach to explore causal structures. They are based on prior knowledge about causal relations among variables of interest and are able to identify confounders and determine minimal sufficient adjustment sets. DAG construction and analysis was performed, using DAGitty. The main DAG, b…
Samson et al. 2016	Understanding the association of type 2 diabetes mellitus in breast cancer among african american and european american populations in south carolina	Journal of Racial and Ethnic Health Disparities	Not indexed	English	USA	1 - in manuscript	10.1007/s40615-015-0173-0	Figure 1	6	9	1.5	0.6	Yes	No	Yes - generic	Yes - Top Left-to-Bottom Right	No	Multivariable regression	No – not explicitly reported	Not reported ('estimating direct effects')	N/A	Yes - primary results. 'Nonmodifiable risk factors were fit in the model to reduce the effect of confounding'	No	Page 548: 'To reduce common errors made in confounder selection, the analytic approach was based on a causal diagram. The causal diagram in Fig. 1 shows the variables as vertices connected by directed edges or arrows. There are no directed cycles in the figure. These properties are characteristic of a directed acyclic graph (DAG). There is a causal pathway between the exposure (diabetes) and outc…
Schipf et al. 2011	Applying a Directed Acyclic Graph (DAG): Testosterone as a Risk Factor for Development of Type 2 Diabetes Mellitus in the Study of Health in Pomerania (SHIP)	Gesundheitswesen	Public, environmental, & occupational health	German	Germany	1 – in manuscript	10.1055/s-0031-1291193	Abb. 1	7	15	2.1	0.71	No	No	No	No	No	Multivariable regression	Yes – report SASa	Total effect	Yes - primary results	No	No	Page 906: 'Zur Konzeptualisierung von Confounding wurde ein gerichteter azyklischer Graph (Directed Acyclic Graph, DAG) erstellt (Abb. 1), um die kausalen Strukturen zwischen Testosteron, der Exposition von Interesse (E), und einem inzidenten Typ-2-Diabetes mellitus, dem Outcome (D), unter Berücksichtigung von weiteren Kovariaten (C 1 –C n ) als potenzielle Confounder zu visualisieren und ein min…
Schliep et al. 2011	Effect of male and female body mass index on pregnancy and live birth success after in vitro fertilization	Fertility and Sterility	Obstetrics & Gynecology; Reproductive Biology;	English	USA	0	10.1016/j.fertnstert.2014.10.048											Multivariable regression	Yes – report SASa	Not reported ('association')	Yes - primary results	Yes - secondary analysis; adjusting for additional covariates without clear explanation.	No	Page 390: 'We used the DAGitty program to determine the minimal sufficient adjustment set. Individual assessments of male or female BMI on outcomes were adjusted for male and female age, parity, and partner BMI, whereas for analyses considering the association of couple BMI categories and pregnancy/live birth, we only adjusted for male and female age and parity because partner BMI was incorporate…
Schmidt et al. 2013	Association of pre-diagnosis physical activity with recurrence and mortality among women with breast cancer	International Journal of Cancer	Oncology;	English	Germany	0	10.1002/ijc.28130											Multivariable regression	No – adjustment set(s) stated in table footer(s), but relationship to DAG(s) and/or SASa is not explicit	Not reported ('associations')	N/A	Yes - primary results. 'Analyses were stratified by study center and adjusted for covariables selected on the basis of the theory of directed acyclic graphs'	No	Page 1433: 'All analyses were stratified by study center and adjusted for covariables selected on the basis of the theory of directed acyclic graphs, i.e. age at diagnosis and the established prognostic factors: tumor size (<2 cm, 2–5 cm, ≥5 cm, growth into chest wall, neoadjuvant chemotherapy treated carcinoma, in situ carcinoma), nodal status (0, 1–3, 4–9, ≥10 affected lymph nodes, neoadjuvant …
Schwahn et al. 2013	Missing, unreplaced teeth and risk of all-cause and cardiovascular mortality	International Journal of Cardiology	Cardiac & Cardiovascular systems;	English	Germany	1 - in supplementary material	10.1016/j.ijcard.2012.04.061	eFigure 1	16	61	3.8	0.51	Yes	No	Yes – generic	Yes - Top-to-Bottom	No	Multivariable regression	Yes – report SASa	Not reported ('relationship')	Yes - primary results	No	No	Page 1431: 'Many risk factors have been suggested to confound the relationship between the number of teeth and mortality (eFig. 1). The most clinically important confounder for the relationship between unreplaced teeth and mortality is the number of remaining teeth. If the number of remaining teeth is included in the model, additional adjustment for risk factors for tooth loss may lead to over-ad…
Sehrndt et al. 2011	Investigation of the Influence of the Socioeconomic Status on the Health-Related Quality of Life in Patients Before and After Coronary Artery Bypass Grafting – An Example of the Use of Causal Diagrams (DAGs)	Gesundheitswesen	Public, environmental, & occupational health	German	Germany	2 – in manuscript	10.1055/s-0031-1291196	Abb. 2	11	37	3.4	0.67	No	No	No	No	No	Multivariable regression	Yes – report SASa	Total effect	Yes - primary results	No	No	Page 903: 'Zur Veranschaulichung der kausalen Zusammenhänge und zur Ermittlung eines minimalen und hinreichenden Sets von Adjustierungsvariablen, für die in den statistischen Analysen adjustiert werden sollte, wurde die Methode der kausalen Diagramme oder auch Directed Acyclic Graphs (DAGs) angewandt.' [The method of causal diagrams or Directed Acyclic Graphs (DAGs) was used to illustrate the cau…
Senkomago et al. 2015	Acquisition and Persistence of Human Papillomavirus 16 (HPV-16) and HPV-18 Among Men With High-HPV Viral Load Infections in a Circumcision Trial in Kisumu, Kenya	Journal of Infectious Diseases	Immunology; Infectious disease; Microbiology	English	USA	0	10.1093/infdis/jiu535											Multivariable regression	No – not explicitly reported	Not reported	N/A	Yes - primary results. 'Potential confounders of the association between circumcision and HPV viral load were identified from the literature and analyzed using a directed acyclic graph'	No	Page 1431: 'To reduce a high number of confounders appropriately, causal diagrams are recommended. In many settings, causal diagrams based on directed acyclic graphs (also known as DAGs) are superior to conventional methods such as the change-in-estimate procedure and could lead to different confounder sets. Using the number of unreplaced teeth as the exposure, few confounders remained in the fol…
Senkomago et al. 2016	Higher HPV16 and HPV18 Penile Viral Loads Are Associated With Decreased Human Papillomavirus Clearance in Uncircumcised Kenyan Men	Sexually Transmitted Diseases	Infectious disease;	English	USA	0	10.1097/OLQ.0000000000000500											Multivariable regression	No – not explicitly reported	Not reported ('association')	N/A	Yes - primary results. 'Potential confounders were identified from the literature and analyzed using a directed acyclic graph'	No	Page 574: 'Potential confounders were identified from the literature and analyzed using a directed acyclic graph. All models were adjusted for educational attainment and bathing frequency at baseline; HPV infection type (incident or prevalent infection), HIV infection status and infection with multiple HPV types at detection of HPV16/HPV18; and condom use, number of sex partners, and infection wi…
Seward et al. 2015	Using Observational Data to Estimate the Effect of Hand Washing and Clean Delivery Kit Use by Birth Attendants on Maternal Deaths after Home Deliveries in Rural Bangladesh, India and Nepal	PLoS One	Multidisciplinary sciences;	English	UK	2 - in supplementary material	10.1371/journal.pone.0136152	SI1 Figure 1	7	18	2.6	0.86	No	Yes	No	Yes - Left-to-Right	No	Multivariable regression	No – adjustment set(s) stated in table footer(s), but relationship to DAG(s) and/or SASa is not explicit	Not reported ('association')	N/A	Yes - primary results. 'Directed acyclic graphs (DAGs) were used to inform the statistical modelling of the relationships... (and) to ensure that the confounders selected were appropriate'	No	Page 6: 'Directed acyclic graphs (DAGs) were used to inform the statistical modelling of the relationships between each of the separate clean delivery practices, maternal mortality and potential confounders to ensure that the confounders selected were appropriate. The DAGs supported the appropriateness of all selected confounders for inclusion in the models. Details of confounder selection can be…
Shah et al. 2015	Correlates of prediabetes and type II diabetes in US South Asians: Findings from the Mediators of Atherosclerosis in South Asians Living in America (MASALA) study	Annals of Epidemiology	Public, environmental, & occupational health;	English	USA	0	10.1016/j.annepidem.2014.10.013											Multivariable regression	Yes – report SASa	Not reported ('overall effect')	No	Yes - primary results. All models are additionally adjusted for study site as 'a strong independent correlate of these outcomes, and a potential marker for unmeasured confounding'.	No	Page 80: 'We used a directed acyclic graph (DAG) to summarize our prior understanding of the causal relationships between exposures of interest and prediabetes and diabetes. We then analyzed the DAG using an online tool to identify a minimal sufficient adjustment set (MSAS) of confounders for each exposure of interest. Under the causal assumptions encoded in the DAG and provided that the regressi…
Shaw et al. 2018	What can fuel price increases tell us about the air pollution health co-benefits of a carbon price?	Journal of Transport and Health	Public, environmental, & occupational health; Transportation;	English	New Zealand	1 - in supplementary material	10.1016/j.jth.2017.11.002	Appendix A Fig. A1	7	12	1.7	0.57	No	No	Yes - specific	Yes - Top Left-to-Bottom Right	No	Multivariable regression and meta-analysis	No – adjustment set(s) stated, but relationship to DAG(s) and/or SASa is not explicit	Not reported ('impact')	Yes - primary results	Yes - primary results. 'We used the theoretical framework of pathways between fuel price and health... to inform a causal diagram for the analysis... The causal diagram guided the choice of covariates'	No	Page 83: 'We used the theoretical framework of pathways between fuel price and health (Fig. 1) to inform a causal diagram for the analysis (Appendix A). The causal diagram guided the choice of covariates relevant on the weekly timescale of the analysis. Public holidays were included in the model as potential confounders (in causal diagram terminology, to block backdoor pathways between exposure a…
Sheikh et al. 2014	Role of respondents' education as a mediator and moderator in the association between childhood socio-economic status and later health and wellbeing	BMC Public Health	Public, environmental, & occupational health;	English	Norway	1 - in manuscript	10.1186/1471-2458-14-1172	Figure 1	6	10	1.7	0.67	Yes	No	No	Yes - Top Left-to-Bottom Right	No	Mediation analysis by multivariable regression	Yes – though not stated as SASa	Total, direct, and indirect effects	Yes - primary results	No	No	Page 3: 'The identification of confounders was based on a priori knowledge of the association between the variables under study. The diagram is illustrated in Figure 1, to distinguish: i) exposure-outcome confounders (variables that potentially confound the association between CSES and health and wellbeing in adulthood); ii) exposure-mediator confounders (variables that potentially confound the a…
Shoaff et al. 2016	Prenatal phthalate exposure and infant size at birth and gestational duration	Environmental Research	Pharmacology & Pharmacy;	English	USA	0 – missing from supplementary material	10.1016/j.envres.2016.05.033	Figure S5	13	31	2.4	0.4	No	Yes	No	No	No	Multivariable regression	No – adjustment set(s) stated, but relationship to DAG(s) and/or SASa is not explicit	Not reported ('relationship')	N/A	Yes - primary results. 'A directed acyclic graph (DAG) was drawn a priori to assess potential confounders associated with both phthalate exposure and birth outcomes'	No	Page 53: 'A directed acyclic graph (DAG) was drawn a priori to assess potential confounders associated with both phthalate exposure and birth outcomes (Supplemental Fig.1). We considered socio-demographic, nutritional, environmental, and perinatal factors.' Page 53: 'Our final adjusted models included maternal race, age, income, education, marital status, insurance status, parity, cotinine, food …
Shoaff et al. 2017	Early-Life Phthalate Exposure and Adiposity at 8 Years of Age	Environmental Health Perspectives	Environmental sciences; Public, environmental, & occupational health;	English	USA	1 - in supplementary material	10.1289/EHP1022											Multivariable regression	No – adjustment set(s) stated, but relationship to DAG(s) and/or SASa is not explicit	Not reported ('association')	N/A	Yes – primary results. 'We used a directed acyclic graph to select covariates and considered maternal sociodemographic, perinatal, nutritional, environmental, and child factors'. Various secondary and sensitivity analyses performed.	No	Page 097008-2: 'We used a directed acyclic graph to select covariates and considered maternal sociodemographic, perinatal, nutritional, environmental, and child factors (Figure S5). Our final adjusted models included maternal age at delivery, race, marital status, insurance, income, education, parity, cotinine, depressive symptoms, mid pregnancy BMI, food security, fruit/vegetable and fish consum…
Skretteberg et al. 2013	Triglycerides-diabetes association in healthy middle-aged men: modified by physical fitness? A long term follow-up of 1962 Norwegian men in the Oslo Ischemia Study	Diabetes Research & Clinical Practice	Endocrinology & metabolism;	English	Norway	0	10.1016/j.diabres.2013.06.001											Multivariable regression	No - reported adjustment set is after variable reduction methods have been applied	Not reported ('association')	N/A	Yes – primary results. Adjustment set built with variable reduction. Sensitivity analysis adjusted for potential mediator (BMI) 'to obtain results that could be comparable to previous studies'	Yes – covariate selection based on on p-value criteria and retention based on p-value and change-in-estimate criteria	Page 204: 'Significant variables in univariate analyses ( p < 0.05) were entered into multivariate analysis and a prediction model for diabetes was reached by stepwise backward elimination (Table 2 and Supplementary Table S2). In order to minimize potential bias from intermediate variables when specifically studying the association between FTG and diabetes, the Directed Acyclic Graph (DAG) approa…
Smallwood et al. 2017	Relationship between urinary nitrate excretion and blood pressure in the in Chianti Cohort	American Journal of Hypertension	Peripheral Vascular Disease;	English	UK	1 - in supplementary material	10.1093/ajh/hpx035	Appendix A	20	53	2.7	0.28	Yes	No	No	No	No	Multivariable regression	No – not explicitly reported	Not reported ('association')	N/A	Yes – primary results. Unclear what was included in 'Fully adjusted' model, but refers to variables not included in DAG ('highest educational attainment' and 'alcohol intake')	No	Page 708: 'The selection of subjects and variables for statistical modelling was based on our Directed Acyclic Graph of hypothesised causal influences linking nitrate excretion and measured blood pressure (see Supplementary Appendix A).' 'Regression models were adjusted initially for age-group and gender, and then additionally for estimated daily potassium intake from a diet diary, high-sensitivi…
Sohn et al. 2015	Atypical antipsychotic initiation and the risk of type II diabetes in children and adolescents	Pharmacoepidemiology and Drug Safety	Public, environmental, & occupational health; Occupational health; Pharmacology & pharmacy	English	USA	0	10.1002/pds.3768											Propensity score matching following multivariable regression	No – adjustment set(s) stated, but relationship to DAG(s) and/or SASa is not explicit	Not reported ('associated')	N/A	Yes – primary results. 'We used causal diagrams to select important covariates for inclusion…the following covariates were included:'	No	Page 584: 'We used causal diagrams to select important covariates for inclusion in the logistic regression model; specifically, the following covariates were included: age, sex, race, geographic region, household income, the year of index date, health care utilization intensity, and medical history during the pre-index period.'
Solmi et al. 2017	Curiosity killed the cat: No evidence of an association between cat ownership and psychotic symptoms at ages 13 and 18 years in a UK general population cohort	Psychological Medicine	Psychiatry; Psychology;	English	UK	2 - in supplementary material	10.1017/S0033291717000125	Figure S2	16	28	1.8	0.23	Yes	No	No	No	No	Multivariable regression	Yes – report SASa	Total effect	Yes - primary results	No	No	Page 1661: 'We employed causal diagrams, known as directed acyclic graphs (DAGs), to identify variables which could confound the association between cat ownership and psychotic symptoms. We modelled hypothesized associations between a broad initial set of potential child- and mother-based variables, cat ownership in either pregnancy or childhood and PEs using the DAGitty web based software. Our D…
Spillane et al. 2013	A cohort study of metformin exposure and survival in patients with stage I-III colorectal cancer	Cancer Epidemiology Biomarkers and Prevention	Oncology; Public, environmental, & occupational health;	English	Ireland	0 - supplementary material unavailable	10.1158/1055-9965.EPI-13-0347											Multivariable regression	No – not explicitly reported	Not reported ('associations')	N/A	Yes – primary results. 'Prior knowledge, literature review, and causal diagrams were used to identify potential covariates…. The final multivariate model was selected using backward elimination'	Yes, change-in-estimate criteria	Page 1366: 'Prior knowledge, literature review, and causal diagrams were used to identify potential covariates from among the available patient, tumor, and treatment variables for inclusion in the multivariate model of colorectal cancer–specific survival (29, 30). Cancer treatment variables were included as time-varying covariates. The final multivariate model was selected using backward eliminat…
Spillane et al. 2014	Metformin exposure and disseminated disease in patients with colorectal cancer	Cancer Epidemiology	Oncology; Public, environmental, & occupational health;	English	Ireland	0	10.1016/j.canep.2013.12.003											Multivariable regression	No – not explicitly reported	Not reported ('associations')	N/A	Yes – primary results. 'Prior knowledge, literature review and causal diagrams were used to identify potential covariates…The final multivariate model was then selected using backwards elimination'	Yes, change-in-estimate criteria	Page 80: 'Prior knowledge, literature review and causal diagrams were used to identify potential covariates for inclusion in the multivariate model. The final multivariate model was then selected using backwards elimination based on a maximum cumulative change in the odds ratio of 10%. Analyses were also conducted stratifying by (i) metformin dosing intensity and (ii) receipt of metformin exclusi…
Ssewanyana et al. 2015	Condom use in the context of romantic relationships: A study among university students from 12 universities in four Central and Eastern European countries	European Journal of Contraception and Reproductive Health Care	Public, environmental, & occupational health; Obstetrics & Gynecology;	English	Denmark	1 - in manuscript	10.3109/13625187.2014.1001024	Figure 1	11	25	2.3	0.45	Yes	No	No	No	No	Multivariable regression	Yes – report SASa	Not reported ('effect')	Yes - primary results	No	No	Page 353: 'A DAG aided in identifying variables for adjustment, while estimating effect. DAGs are designed to deal with causal chains that may involve multiple interrelated variables and also to explain and assess the effect of commonly unstated simplifications in research. The use of DAGs has also been recommended to systematically address the possibility that selected covariates may potentially…
Starling et al. 2014	Perfluoroalkyl substances and lipid concentrations in plasma during pregnancy among women in the Norwegian Mother and Child Cohort Study	Environment International	Environmental sciences;	English	USA	0	10.1016/j.envint.2013.10.004											Multivariable regression	Yes – report SASa	Not reported ('association')	Yes - primary results	Yes – sensitivity analyses included 'weight gain (kg) from pre-pregnancy to mid-pregnancy…although this variable was not part of the original DAG'	No	Page 107: 'Covariates were selected through the construction of a directed acyclic graph (DAG) representing the existing literature, and the identification of a minimally sufficient set of variables to control confounding. The DAG was primarily based on expected confounders of the PFAS–HDL association but was also generalizable to the other lipid outcomes. The minimally sufficient adjustment set …
Starling et al. 2017	Blood pressure during pregnancy, neonatal size and altered body composition: The Healthy Start study	Journal of Perinatology	Obstetrics & Gynecology; Pediatrics;	English	USA	1 - in supplementary material	10.1038/jp.2016.261	Supplemental Figure 2	9	27	3	0.75	Yes	No	No	No	No	Multivariable regression	Yes – report SASa	Not reported ('effect')	Yes - primary results	Yes - primary results of two other adjustment sets are reported alongside DAG-implied set	No	Page 503: 'The following set of potential confounders was selected based on a directed acyclic graph generated from published literature (Supplementary Figure 2): maternal age (years), maternal pre-pregnancy BMI (kg m−2), smoking during pregnancy (any vs none), race/ethnicity (non-Hispanic white, non-Hispanic black, Hispanic, other), education completed (<12th grade, high school or GED completed,…
Stratakis et al. 2016	Fish Intake in Pregnancy and Child Growth A Pooled Analysis of 15 European and US Birth Cohorts	Jama Pediatrics	Pediatrics;	English	Greece	1 - in supplementary material	10.1001/jamapediatrics.2015.4430	eFigure 2	18	39	2.2	0.25	Yes	No	No	No	No	Multivariable regression and meta-analysis	No – adjustment set(s) stated, but relationship to DAG(s) and/or SASa is not explicit	Not reported ('association')	N/A	Yes – primary results. Adjustment set includes a variable (birthweight) that is depicted as a mediator in their DAG.	No	Page 383: 'To select the confounders for adjustment in multivariable models, we used a directed acyclic graph approach based on prior knowledge about parental and child covariates that may be related to child adiposity and/or fish intake in pregnancy. We constructed the graph using DAGitty version 2.1 (DAGitty) to identify minimally sufficient adjustment sets of covariates and chose the set on wh…
Strutz et al. 2014	Selected preconception health indicators and birth weight disparities in a national study	Women's Health Issues	Public, environmental, & occupational health; Womens Studies;	English	USA	1 - in manuscript	10.1016/j.whi.2013.10.001	Figure 1	4	5	1.3	0.83	No	Yes	No	Yes - Left-to-Right	No	Multivariable regression	No – not explicitly reported	Not reported ('associations')	N/A	Yes – primary results. Report results from three adjustment sets with unclear relation to DAG.	No	Page 91: 'We included the following measures as potential confounders from a hypothesized causal model generated with DAGitty software: Respondent’s age and parity (nulliparous/parous) at the time of the birth, nativity (foreign-born to foreign-born parent, native-born to foreignborn parent, or native-born to native-born parent), and two indicators of respondent’s childhood socioeconomic status f…
Sunol et al. 2015	Implementation of Departmental Quality Strategies Is Positively Associated with Clinical Practice: Results of a Multicenter Study in 73 Hospitals in 7 European Countries	PLoS One	Multidisciplinary sciences;	English	Spain	1 - in manuscript	10.1371/journal.pone.0141157	Figure 1	10	33	3.3	0.73	No	No	Yes – generic	Yes - Top-to-Bottom	No	Multivariable regression	Yes – though not stated as SASa	Not reported ('association')	Yes - primary results	No	No	Page 6: 'A directed acyclic graph (DAG) was used to depict our knowledge and assumptions about the (plausible) relations between predictors: hospital quality management measures, quality activities at the department level, and clinical practice indicators. Variable selection for the statistical models in this paper was guided by the DAG shown in Fig 1.' Page 7: 'Our models were adjusted for confo…
Sunyer et al. 2015	Association between Traffic-Related Air Pollution in Schools and Cognitive Development in Primary School Children: A Prospective Cohort Study	PLoS Medicine	Medicine, general, & internal;	English	Spain	0	10.1371/journal.pmed.1001792											Multivariable regression	No – adjustment set(s) stated, but relationship to DAG(s) and/or SASa is not explicit	Not reported ('associated')	N/A	Yes - primary results. 'This model was further adjusted for potential confounders selected with directed acyclic graphs. Based on all socio-demographic and contextual covariables mentioned above, we used the program DAGitty 2.0, with a priori definition of the temporal direction of the events, to draw causal diagrams. The final adjusted model (model 2) included additional coefficients for...'	No	Page 6: 'This model was further adjusted for potential confounders selected with directed acyclic graphs. Based on all socio-demographic and contextual covariables mentioned above, we used the program DAGitty 2.0, with a priori definition of the temporal direction of the events, to draw causal diagrams. The final adjusted model (model 2) included additional coefficients for sex, maternal educatio…
Tamimi et al. 2017	Effect of acetylcholinesterase inhibitors on post-surgical complications and mortality following a hip fracture: A cohort study	Journal of Musculoskeletal Neuronal Interactions	Not indexed	English	Canada	0	N/A											Multivariable regression	Yes – though not stated as SASa	Not reported ('effect')	Yes - primary results	No	No	Page 73: 'In order to reduce the possibility of confounding by myriad factor, three directed acyclic graphs (using the Dagitty 2.2 software) were used to identify the confounders requiring control for each of the three different study outcomes. The following set of confounders was identified for each outcome: age, diabetes, duration of AD, ischemic heart disease, renal disease, and use of ACEIs, …
Tassiopoulos et al. 2017	Blood Lead Levels and Neurodevelopmental Function in Perinatally HIV-Exposed, Uninfected Children in a U.S.-Based Longitudinal Cohort Study	AIDS Research and Human Retroviruses	Immunology; Infectious disease; Virology	English	USA	0	10.1089/AID.2016.0265											Multivariable regression	No – not explicitly reported	Not reported ('associations')	N/A	Yes – primary results. Adjustment set built with variable reduction.	Yes – covariate selection based on change-in-estimate criteria	Page 921: 'Potential confounders were evaluated in directed acyclic graphs (DAGs) using DAGitty to examine the causal relationships between variables and to identify a minimally sufficient subset to include in multivariable analyses.' 'Potential confounders were added individually to the univariable model, and variables that changed the effect estimate of BPb by>10% were kept in the final multiva…
Tedla & Bautista 2016	Drug Side Effect Symptoms and Adherence to Antihypertensive Medication	American Journal of Hypertension	Peripheral Vascular Disease;	English	USA	1 - in manuscript	10.1093/ajh/hpv185	Figure 1	17	41	2.4	0.3	No	No	No	No	No	Multivariable regression	Yes – report SASa	Not reported ('association')	No	Yes - primary results. Adjustment set additionally included 'age, sex, and race', which had not been depicted as confounders.	No	Page 773: 'We drew a priori a directed acyclic graph (DAG) and used Pearl’s back-door criterion, as implemented in DAGitty to select a minimal sufficient adjustment set of variables to control confounding by measured variables, while avoiding selection bias resulting from conditioning on a collider. The DAG (Figure 1) was built by identifying all known factors affecting side effects or adherence,…
Tedla et al. 2017	Association between long-term blood pressure control and ten-year progression in carotid arterial stiffness among hypertensive individuals: themultiethnic study of atherosclerosis	Journal of Hypertension	Peripheral Vascular Disease;	English	USA	0	10.1097/HJH.0000000000001199											Multivariable regression	Yes – though not stated as SASa	Not reported ('association')	Yes - primary results	No	No	Page 862: 'We drew a directed acyclic graph, and applied Pearl’s backdoor criterion, using the program DAGitty (Johannes Textor, Theoretical Biology & Bioinformatics Group, University of Utrecht, The Netherlands), to identify potential confounders for the association between BP control and arterial stiffness. Potential confounders identified were age, sex, race, smoking, physical activity, alcoho…
Tedla et al. 2017A	Association between Long-Term Blood Pressure Variability and 10-Year Progression in Arterial Stiffness	Hypertension	Peripheral Vascular Disease;	English	USA	0	10.1161/HYPERTENSIONAHA.116.08427											Multivariable regression	Yes – though not stated as SASa	Not reported ('association')	Yes - primary results	Yes - primary results of two other adjustment sets are reported alongside DAG-implied set	No	Page 119: 'To identify potential confounders, we drew a priori directed acyclic graph and applied Pearl’s back-door criterion using DAGitty. Potential confounders identified were age, sex, race, smoking, physical activity, alcohol intake, BMI, hypercholesterolemia, diabetes mellitus, GFR, C-reactive protein, menopausal status, and baseline arterial stiffness. In addition, mean arterial pressure a…
Traeger et al. 2016	Emotional distress drives health services overuse in patients with acute low back pain: a longitudinal observational study	European Spine Journal	Clinical neurology; Orthopedics;	English	Australia	4 - in supplementary material	10.1007/s00586-016-4461-0	Online Resource 1: Figure 3	12	29	2.4	0.44	No	Yes	Yes – specific	No	No	Multivariable regression	Yes – though not stated as SASa	Not reported ('Main effects' and 'moderating effects')	Yes - primary results	Yes – sensitivity analysis performed to explore 'moderating effects'	No	Page 2770: 'To identify the most important covariates to include in our model, we constructed a directed acyclic graph (DAG) according to Shrier et al. The DAG was constructed using free software available at www.dagitty.net. In accordance with our DAG (see Online Resource 1, Figs. 1–5), we adjusted for selected predisposing factors (age, gender, socioeconomic status, past history, cultural backg…
Upson et al. 2013	Phthalates and risk of endometriosis	Environmental Research	Environmental sciences; Public, environmental, & occupational health;	English	USA	1 - in supplementary material	10.1016/j.envres.2013.07.003	Supplemental Material Figure 1	11	18	1.6	0.33	No	No	Yes – generic	No	No	Multivariable regression	Yes – though not stated as SASa	Not reported ('association')	Yes - primary results	No	No	Page 93: 'A directed acyclic graph (DAG), informed by prior studies on sources of phthalate exposure and risk factors for endometriosis, was used to identify variables necessary for adjustment in the logistic regression model (Supplemental Materials, Fig. 1). Based on the proposed DAG, we adjusted for natural logarithm-transformed urinary creatinine, age, and reference year.'
Urquia et al. 2011	Experiences of violence before and during pregnancy and adverse pregnancy outcomes: An analysis of the Canadian Maternity Experiences Survey	BMC Pregnancy and Childbirth	Obstetrics & Gynecology;	English	Canada	0	10.1186/1471-2393-11-42											Multivariable regression	No – adjustment set(s) stated, but relationship to DAG(s) and/or SASa is not explicit	Not reported ('causal effect estimate')	N/A	Yes – primary results. 'We based our choice of covariates for confounder control based on a theoretical model assisted with the use of directed acyclic graphs (DAGs)'	No	Page 3: 'We based our choice of covariates for confounder control based on a theoretical model assisted with the use of directed acyclic graphs (DAGs).' 'Variables for confounder control were maternal age (< 20 years, 20 to 34 years and 35 years and more), marital status (single, divorced, separated versus married or common-law), and immigrations status (Canadianborn and foreign-born). Socioecono…
Valvi et al. 2015	Prenatal phthalate exposure and childhood growth and blood pressure: Evidence from the spanish inma-sabadell birth cohort study	Environmental Health Perspectives	Environmental sciences; Public, environmental, & occupational health; Toxicology	English	Spain	1 - in supplementary material	10.1289/ehp.1408887	Figure S1	14	46	3.3	0.51	Yes	No	No	No	No	Multivariable regression	No – not explicitly reported	Not reported ('associations')	N/A	Yes – primary results. Adjustment set built with variable reduction.	Yes – change-in-estimate criteria	Page 1023: 'We selected the covariates retained in the final models using a combined approach of directed acyclic graphs (DAGs) and change-in- estimate procedures. The initial DAGs included maternal determinants of phthalate metabolite concentrations in this population: country of origin, education, social class [coded based on occupation using the International Standard Classification of Occupat…
Wang & Bautista 2015	Serum bilirubin and the risk of hypertension	International Journal of Epidemiology	Public, environmental, & occupational health;	English	China	1 - in manuscript	10.1093/ije/dyu242	Figure 1	19	65	3.4	0.38	Yes	No	No	No	Yes - inclusion	Multivariable regression	Yes – report SASa	Not reported ('causal effect')	Yes - primary results	Yes – some sensitivity analyses performed to explore residual confounding	No	Page 143: 'We used directed acyclic graphs (DAG) and Pearl’s back-door criterion, as implemented in DAGitty, to select a minimal sufficient adjustment set (MSAS) of variables that would allow the identification of an unconfounded effect of bilirubin on BP. The DAG (Figure 1) was built by identifying all known factors affecting bilirubin or BP, and then including all common causes of any pair of v…
Waterhouse et al. 2016	Determinants of Outcomes Following Resection for Pancreatic Cancer-a Population-Based Study	Journal of Gastrointestinal Surgery	Gastroenterology & hepatology; Surgery;	English	Australia	0	10.1007/s11605-016-3157-4											Multivariable regression	No – adjustment set(s) stated, but relationship to DAG(s) and/or SASa is not explicit	Not reported ('association')	N/A	Yes – primary results. 'Directed acyclic graphs (used to) guide selection of potential confounding factors to be included in adjusted models'	No	Page 1473: 'We used directed acyclic graphs to guide selection of potential confounding factors to be included in adjusted models. For associations between surgeon or hospital volume and outcomes (excluding complications), we also fitted models with a continuous propensity score as the only adjustment variable. Propensity scores were estimated using logistic regression models that included age, s…
Webb et al. 2015	Circulating 25-hydroxyvitamin D and survival in women with ovarian cancer	American Journal of Clinical Nutrition	Nutrition & dietetics;	English	Australia	0	10.3945/ajcn.114.102681											Multivariable regression	Yes – though not stated as SASa	Not reported ('association')	Yes - primary results	Yes – sensitivity analysis adjusts for outcome heterogeneity from 'time of blood collection'	No	Page 110: 'All models were adjusted for age at diagnosis. We also present HRs and 95% CIs adjusted for state of residence, BMI (in kg/m2; ,18.5, 18.5–24.9, 25–29.9, 30+, unknown), and smoking status at diagnosis (current smoker yes/no) because causal diagrams (directed acyclic graphs) constructed by using the DAGitty program v2.0 (www. dagitty.net) suggested that inclusion of these variables was …
Wei et al. 2016	The Impact of Homophobia and HIV Stigma on HIV Testing Uptake among Chinese Men Who Have Sex with Men: A Mediation Analysis	Journal of Acquired Immune Deficiency Syndromes	Immunology; Infectious disease;	English	USA	2 - in manuscript	10.1097/QAI.0000000000000815	Figure 1	3	3	1	1	No	No	No	Yes - Left-to-Right	No	Mediation analysis by multivariable regression	No – not explicitly reported	Total, direct, and indirect effects	N/A	Yes – primary results. Adjustment set 'guided by Poundstone et al’s socioepidemiologic framework, literature review, and causal diagrams'	Yes - covariate selection based on p-value criteria	Page 89: 'To assess the conditional effects of variables on recent HIV testing, we fitted 3 separate multivariable logistic regression models, where inclusion of covariates was guided by Poundstone et al’s socioepidemiologic framework, literature review, and causal diagrams (Fig. 1)' Page 89: 'The first model assessed sociodemographic correlates of HIV testing behavior, variables with a P value h…
Weyde et al. 2017	Nocturnal Road Traffic Noise Exposure and Children's Sleep Duration and Sleep Problems	International Journal of Environmental Research and Public Health	Environmental sciences; Public, environmental, & occupational health;	English	Norway	1 - in supplementary material	10.3390/ijerph14050491	Figure S1	13	28	2.2	0.36	Yes	No	Yes – specific	No	No	Multivariable regression	Yes – report SASa	Not reported ('association')	Yes - preliminary results	Yes – primary results. Adjustment set included 'an additional set of variables…because of their well-established association with exposure and outcome'	No	Page 4: 'Covariates were selected using Directed Acyclic Graphs (DAG; see Figure S1). DAG is a tool used for covariate selection to minimize the magnitude of bias. The DAG was developed after an extensive literature review, documenting the covariates’ associations with exposure and outcome. Based on the DAG, a minimal adjustment set (the minimal selection of variables to be adjusted for in order …
Weyde et al. 2017A	Road traffic noise and children's inattention	Environmental Health: A Global Access Science Source	Environmental sciences; Public, environmental, & occupational health;	English	Norway	2 - in supplementary material	10.1186/s12940-017-0337-y	Additional File 2	15	33	2.2	0.31	Yes	No	No	No	No	Mediation analysis by multivariable regression	Yes – report SASa	Not reported ('association' and 'mediation effect')	Yes - preliminary results	Yes – primary results. Adjustment set included 'an additional set of covariates… because of their well-established association with exposure and outcome'. Mediation analysis adjusts for mediator.	No	Page 4: 'Covariates were selected using Directed Acyclic Graphs. DAG is a tool used for covariate selection to minimize the magnitude of bias. Two different DAGs were developed after an extensive literature review, suggesting the covariates’ associations with exposure and outcome. One DAG was made for the analyses with pregnancy noise, and a second was made for the analyses with postnatal noise (…
Williams et al. 2016	Antiretroviral exposure during pregnancy and adverse outcomes in HIV-exposed uninfected infants and children using a trigger-based design	AIDS	Immunology; Infectious disease; Virology	English	USA	1 - in supplementary material	10.1097/QAD.0000000000000916	Supplemental Figure 1	6	9	1.5	0.6	Yes	No	No	Yes - Left-to-Right	No	Multivariable regression	No - reported adjustment set is after variable reduction methods have been applied	Not reported ('associations')	N/A	Yes – primary results. Adjustment set built with variable reduction	Yes – covariate selection based on p-value criteria and retention on p-value and change-in-estimate criteria	Page 135: 'We identified potential confounders based on past literature and descriptive statistics from our cohort, using directed acyclic graphs (see Supplemental Figure 1, http:// links.lww.com/QAD/A803) [28–30].We considered the following maternal covariates to be potential confounders: age and race, prepregnancy BMI, chronic health conditions such as pregestational diabetes, HIV viral load an…
Wilson et al. 2016	Factors related to HPV vaccine uptake and 3-dose completion among women in a low vaccination region of the USA: An observational study	BMC Women's Health	Obstetrics & Gynecology;	English	USA	1 - in manuscript	10.1186/s12905-016-0323-5	Figure 2	23	36	1.6	0.14	Yes	No	Yes – specific	Yes - Top Left-to-Bottom Right	No	Multivariable regression	Yes – report SASa	Total effect	Yes - primary results	No	No	Page 4: 'Directed Acyclic Graph (DAG) (Fig. 2) was created to help identify and adjust for potential confounders and minimize bias assessing individual predictors of vaccine initiation (1+ dose) and series completion (3 doses). An online tool, DAGitty http://www.dagitty.net), was used to produce potential DAGs and derive minimally sufficient adjustment sets for predictor variables. Univariate and…
Windsor et al. 2016	No association between exacerbation frequency and stroke in patients with COPD	International Journal of COPD	Respiratory system;	English	UK	0	10.2147/COPD.S95775											Multivariable regression	No – not explicitly reported	Not reported ('association')	N/A	Yes – primary results. Adjustment set built with variable reduction	Yes – covariate selection based on p-value criteria	Page 219: 'Smoking status was an a priori confounder, and age and sex were considered as a priori effect modifiers. Any variable which was related to both COPD exacerbations and stroke was included. Other variables were added sequentially. Variables taken forward to the full model were identified using a causal modeling approach, clinical knowledge, or they were identified from the univariable an…
Yau et al. 2015	Does employee resistance during a robbery increase the risk of customer injury?	Journal of Occupational and Environmental Medicine	Public, environmental, & occupational health;	English	USA	0	10.1097/JOM.0000000000000376											Multivariable regression	Yes – report SASa	Not reported ('effect')	Yes - primary results	No	No	Page 418: 'Set of variables to control for confounding was selected using directed acyclic graph (DAG) analysis with DAGitty software (http://www.dagitty.net/). After assessing all potential confounders, one minimally sufficient subset was found—the number of suspects, the number of customers, and weapon use. The final multivariable models included this subset.' 'Previous research suggests that c…
Yin et al. 2014	Using CD4 Percentage and Age to Optimize Pediatric Antiretroviral Therapy Initiation	Pediatrics	Pediatrics;	English	USA	0	10.1542/peds.2014-0527											Multivariable regression	No – not explicitly reported	Not reported ('main effects')	N/A	Yes – primary results. Adjustment set built with variable reduction	Yes – covariate retention based on p-value and change-in-estimate criteria	Page e1106: 'Models were constructed by using published literature and hypothesis-driven a priori assumptions to guide statistical assumptions, then reduced by backward elimination using P < .15 and <10% change-in-estimate criteria. Models estimating baseline CD4% main effects were adjusted for age, gender, and race. Models estimating age main effects were adjusted for gender and race. Interactio…
Zhang et al. 2008	Antibiotic use and the risk of lung cancer	Cancer Epidemiology Biomarkers and Prevention	Oncology; Public, environmental, & occupational health;	English	USA	4 - in manuscript	10.1158/1055-9965.EPI-07-2817	Figure 2(d)	5	5	1	0.5	No	No	No	Yes - Left-to-Right	No	Multivariable regression	No – not explicitly reported	Not reported ('associated')	N/A	Yes – primary results. Jointly report five bespoke adjustment sets	No	Page 1309: 'We estimated the relative risk (RR) and 95% confidence intervals (95% CI) for lung cancer associated with use of antibiotics compared with nonuse by means of conditional logistic regression models stratified for age, sex, and calendar year. Other potential risk factors, such as smoking status (current, past, or never smoker by index date), smoking cessation interventions, episodes of …
Zhang et al. 2010	Reduced birthweight in short or primiparous mothers: Physiological or pathological?	BJOG: An International Journal of Obstetrics and Gynaecology	Obstetrics & Gynecology;	English	Canada	1 - in manuscript	10.1111/j.1471-0528.2010.02642.x	Figure 1	3	3	1	1	No	Yes	No	Yes - Top Left-to-Bottom Right	No	Mediation analysis by IPWc of MSMd	No – not explicitly reported	Total, direct, and indirect effects	N/A	Yes – primary results. Variable selection process is unclear	No	Page 1250: 'We hypothesise that the total effect of maternal height or parity on perinatal mortality consists of a direct effect and an indirect effect (i.e. an effect mediated by SGA). However, estimates of direct and indirect effects from standard regression methods with adjustment for intermediate variables can be biased in the presence of an interaction between SGA and maternal short stature …

## Sheet: Sheet2
Citation	Analytical approach	Report adjustment set(s)	Report estimand(s) of interest	Report estimate(s) from DAG-implied adjustment set	Report estimate(s) from other - or unclearly defined - adjustment set(s)	Use other variable reduction algorithm / criteria
Åkerstedt et al. 2017	Multivariable regression	Yes – report SASa	Total effect	Yes - sensitivity analysis	Yes - primary results. Adjustment set did not include two confounders 'due to a large proportion of missingness and degree of potential misclassification'	No
Al-Farsi et al. 2010	Multivariable regression	Yes – though not stated as SASa	Not reported	Yes - primary results	Yes – sensitivity analyses performed with additional adjustments	No
			('effect')
Al-Harbi & El Tantawi 2017	Multivariable regression	No – not explicitly reported	Not reported ('relationship')	N/A	Yes - primary results. 'Confounders were detected using the software algorithm and a set of them was selected containing the minimal number of variables that needed to be controlled in multivariable analysis to produce unbiased estimates'	No
Andell et al. 2014	Multivariable regression	No – adjustment set(s) stated, but relationship to DAG(s) and/or SASa is not explicit	Not reported (’relationship')	N/A	Yes - primary results. 'The selection of covariates included in these models was performed with the use of a direct acyclical graph'	No
Andell et al. 2015	Multivariable regression	No – adjustment set(s) stated, but relationship to DAG(s) and/or SASa is not explicit	Not reported	N/A	Yes - primary results. 'Potential confounders were identified using an a priori direct acyclic graph'	No
			('effect')
Andersen et al. 2014	Multivariable regression	Yes – report SASa	Total and direct effects	Yes - primary results	No	No
Andreano et al. 2017	IPWc of MSMd	Yes – report SASa	Not reported	Yes - primary results	No	No
			('causal effect')
Arora et al. 2014	Multivariable regression	Yes – report SASa	Not reported ('association')	Yes - primary results	Yes – primary results include five different adjustment sets	Yes – change-in-estimate for sensitivity analyses
Asgari et al. 2011	Multivariable regression	No – adjustment set(s) stated in table footer(s), but relationship to DAG(s) and/or SASa is not explicit	Not reported ('association')	N/A	Yes - primary results. 'According to the assumptions in the DAG, we determined a set of adjusting variables for each exposure and used standard logistic regression analysis of the outcome on the exposure, including all covariates in the adjustment set'	No
Ashley-Martin et al. 2015	Multivariable regression	No – adjustment set(s) stated in table footer(s), but relationship to DAG(s) and/or SASa is not explicit	Not reported ('association')	N/A	Yes - primary results. 'The minimal adjustment sets for confounding were identified using DAGitty... Specific gravity was forced into the adjusted phthalate/BPA model to account for heterogeneity in urinary dilution...analyses were also stratified by sex'	No
Bach et al. 2015	Multivariable regression	No – adjustment set(s) stated, but relationship to DAG(s) and/or SASa is not explicit	Not reported ('association')	N/A	Yes - primary results. 'Selection of covariates was based on a DAG... For the pooled analyses... we additionally adjusted for the sample'	No
Badland et al. 2017	Multivariable regression	No – adjustment set(s) stated in table footer(s), but relationship to DAG(s) and/or SASa is not explicit	Not reported ('associations')	N/A	Yes - primary results. 'We constructed two directed acyclic graphs (DAGs) to map hypothesised pathways and temporal contributions between variables... models were adjusted for individual-level sociodemographic confounders'	No
Bahls et al. 2017	Multivariable regression and propensity score matching	No – not explicitly reported	Not reported ('associations')	N/A	Yes - primary results. Two models are reported, one informed by the DAG and a 'clinical model' with several additional variables.	No
Barcelona de Mendoza et al. 2016	Multivariable regression	No – adjustment set(s) stated, but relationship to DAG(s) and/or SASa is not explicit	Not reported ('relationship')	N/A	Yes - primary results. 'Potential confounders were identified via a priori knowledge and Directed Acyclic Graphs (DAGs)... Based on DAGs, the following covariates were included'	Yes – change-in-estimate criteria
Barcelona de Mendoza et al. 2016A	Multivariable regression	No - reported adjustment set is after variable reduction methods have been applied	Not reported	N/A	Yes- primary results. Adjustment set built with variable reduction.	Yes – change-in-estimate criteria
			('effects')
Barcelona de Mendoza et al. 2016B	Multivariable regression	No – adjustment set(s) stated, but relationship to DAG(s) and/or SASa is not explicit	Not reported	N/A	Yes - primary results. 'We considered social and demographic risk factors that could confound the relationship between acculturation and anxiety via Directed Acyclic Graphs'	No
			('effect')
Bernardi et al. 2015	Multivariable regression	Yes – report SASa	Not reported ('association')	Yes - primary results	No	No
Birungi et al. 2017	Multivariable regression	Yes – report SASa	Total and direct effects	Yes - primary results	No	No
Bjertness et al. 2016	Multivariable regression	No – adjustment set(s) stated, but relationship to DAG(s) and/or SASa is not explicit	Not reported ('exposure-outcome-relationships')	N/A	Yes - primary results. Variables were selected for adjustment 'based on the DAG'.	No
Bliddal et al. 2016	Multivariable regression	No – adjustment set(s) stated in table footer(s), but relationship to DAG(s) and/or SASa is not explicit	Not reported ('associations')	N/A	Yes - primary results. 'Potential confounders were chosen according to a directed acyclic graph'	No
Blighe et al. 2017	Multivariable regression	No – adjustment set(s) stated in table footer(s), but relationship to DAG(s) and/or SASa is not explicit	Not reported	N/A	Yes - primary results. 'We built a directed acyclic graph... to identify the appropriate confounding variables to adjust for'	No
			('effect')
Blom et al. 2015	Multivariable regression	Yes – report SASa	Not reported ('association')	Yes - primary results	Yes - sensitivity results includes additional covariates 'to improve face validity'.	No
Blomberg et al. 2013	Multivariable regression and Bayesian hierarchical modelling	Yes – report SASa	Total effect	Yes - primary results	Yes - primary results of two other adjustment sets are reported alongside DAG-implied set	No
Bodén et al. 2015	Multivariable regression	Yes – report SASa	Direct effect	Yes - primary results	Yes - primary results of three other adjustment sets are reported alongside DAG-implied set	No
Bowatte et al. 2017	Multivariable regression	No – adjustment set(s) stated, but relationship to DAG(s) and/or SASa is not explicit	Not reported ('association')	N/A	Yes - primary results. 'Covariates were selected for the models after considering alternative causal models using a directed acyclic graph'	No
Bowatte et al. 2017A	Multivariable regression	Yes – though not stated as SASa	Not reported ('association')	Yes - primary results	Yes - secondary or sensitivity results	No
Boyle et al. 2015	Multivariable regression	Yes – report SASa	Not reported ('association')	No	Yes – primary results. Adjustment set built with variable reduction.	Yes - covariate retention based on change-in-estimate criteria
Boyle et al. 2016	Multivariable regression	Yes – report SASa	Not reported ('association')	Yes - primary results	No	No
Buchner & Rehfuess 2015	Multivariable regression	No - reported adjustment set is after variable reduction methods have been applied	Not reported	N/A	Yes - primary results. Adjustment sets built with variable reduction.	Yes - covariates retention based on information criteria
			('risk factor')
Buckley et al. 2016	Multivariable regression	No – adjustment set(s) stated, but relationship to DAG(s) and/or SASa is not explicit	Not reported ('association')	N/A	Yes - primary results. 'We adjusted for potential confounding variables identified using directed acyclic graphs... We also included strong predictors of the outcome, including maternal height and child physical activity at follow-up (active/inactive), to improve precision'	No
Busert et al. 2016	Multivariable regression	Yes – report SASa	Not reported ('association')	Yes - primary results	No	No
Byberg et al. 2016	Bayesian hierarchical modelling	No – adjustment set(s) stated, but relationship to DAG(s) and/or SASa is not explicit	Not reported ('association')	N/A	Yes - primary results. Adjustment set built using variable reduction.	Yes - covariable retention based on p-value criteria
Camelo et al. 2015	Mediation analysis with multivariable regression	No - reported adjustment set is after variable reduction methods have been applied	Not reported ('associations')	N/A	Yes - primary results. Adjustment sets built with variable reduction.	No
Camlin et al. 2016	Multivariable regression	Yes – report SASa	Total effect	Yes - primary results	No	No
Carlson et al. 2005	Multivariable regression	Yes – report SASa	Not reported	Yes - primary results	No	No
			('effect')
Carlson et al. 2006	Multivariable regression	No – adjustment set(s) stated in table footer(s), but relationship to DAG(s) and/or SASa is not explicit	Not reported ('association')	N/A	Yes - primary results. 'To determine potential confounders, we used a causal model...to guide the design and use of directed acyclic graphs'	No
Casas et al. 2015	Multivariable regression	No – adjustment set(s) stated, but relationship to DAG(s) and/or SASa is not explicit	Not reported	N/A	Yes - primary results. Adjustment set built using variable reduction.	Yes - covariate selection based on change-in-estimate criteria
			('effect')
Chandee et al. 2017	Multivariable regression	Yes – report SASa	Not reported	Yes - primary results	No	No
			('effect')
Chattopadhyay et al. 2003	Multivariable regression	No – not explicitly reported	Not reported ('association')	N/A	Yes - primary results come from adjustment set built using variable reduction ('Final model').	Yes - covariate selection based on log-likelihood criteria
Cupul-Uicab et al. 2013	Multivariable regression	Yes – though not stated as SASa	Not reported ('association')	Yes - primary results	Yes - primary results include an additional covariate for one of the outcomes	Yes - covariate retention based on change-in-estimate criteria
Cupul-Uicab et al. 2014	Multivariable regression	Yes – report SASa	Not reported ('association')	Yes - primary results	No	Yes - covariate selection based on change-in-estimate criteria
Curran et al. 2016	Multivariable regression	No – adjustment set(s) stated, but relationship to DAG(s) and/or SASa is not explicit	Not reported ('association')	N/A	Yes - primary results. 'Potential confounders were identified using previous literature and examined for inclusion using a directed acyclic graph'	No
Curran et al. 2017	Multivariable regression	No – adjustment set(s) stated, but relationship to DAG(s) and/or SASa is not explicit	Not reported ('association')	N/A	Yes - primary results. 'Based on previous literature and the use of a directed acyclic graph... the following a priori co-variates were included...though not identified as confounders in the DAG, further co-variates that were identified based on previous literature were also assessed, including...'	Yes - covariate selection based on change-in-estimate criteria
Dahl et al. 2012	Multivariable regression	Yes – though not stated as SASa	Not reported ('association')	Yes - primary results	No	No
Dalgaard et al. 2016	Multivariable regression	Yes – report SASa	Total effect	Yes - primary results	No	No
de Jonge et al. 2014	Multivariable regression	Yes – though not stated as SASa	Not reported	Yes - primary results	Yes - primary results. Unclear relationship with DAG as the same adjustment set was used for different combinations of exposures and outcomes	No
			('risk factors')
di Giuseppe et al. 2015	Multivariable regression	Yes – report SASa	Direct effect	No	Yes - primary results. Adjustment set includes a mediator. ('According to the theory of DAG, it would be sufficient to adjust the analyses for... physical activity')	No
Dolatowski et al. 2016	Multivariable regression	No – not explicitly reported	Not reported ('association')	N/A	Yes - primary results. 'A minimal adjustment set of covariates was selected using directed acyclic graphs'	No
Downes et al. 2015	Multivariable regression	No - reported adjustment set is after variable reduction methods have been applied	Not reported ('association')	N/A	Yes – primary results. Adjustment set built with variable reduction	Yes - covariate retention based on change-in-estimate criteria
Dusingize et al. 2017	Multivariable regression	Yes – report SASa	Total effect	Yes - primary results	No	No
Dzhambov & Dimitrova 2015	Multivariable regression	Yes – report SASa	Total and direct effects	Yes - primary results	Yes - primary results. Stratification by 'residence at the current address'	No
Dzhambov & Dimitrova 2016	Multivariable regression	Yes – report SASa	Total effect	No	Yes - primary results. Adjustment set included additional variables. 'We additionally forced into the models (as proxies for participants’ socioeconomic status) the number of household members and the age at which full-time education was finished'	No
Eichler et al. 2016	Multivariable regression	No – adjustment set(s) stated, but relationship to DAG(s) and/or SASa is not explicit	Not reported ('relation')	N/A	Yes - primary results. 'Potentially confounding variables were integrated using Directed Acyclic Graph'	No
Ellison & De Wet 2016	Multivariable regression	No – not explicitly reported	Not reported ('association')	N/A	Yes - primary results. 'A causal path model was then developed… to distinguish between confounders and mediators in any relationships between each of the sociodemographic and socioeconomic variables and health, assuming that only variables relating to pre-existing characteristics and past events could act as potential con- founders'	No
Emeny et al. 2014	Multivariable regression	Yes – report SASa	Not reported	Yes - primary results	Yes - primary results include 'increasing confounder adjustment'	No
			('direct association')
Erkal et al. 2009	Multivariable regression	No – adjustment set(s) stated in table footer(s), but relationship to DAG(s) and/or SASa is not explicit	Not reported ('association')	N/A	Yes - primary results. 'Selection of confounders for each exposure of interest/respective model was based on directed acyclic graphs'	No
Escobar et al. 2017	Multivariable regression	Yes – report SASa	Total and direct effects	Yes - primary results	No	No
Evandt et al. 2017	Multivariable regression	Yes – though not stated as SASa	Not reported ('association')	No	Yes - primary results. Socio-economic factors (educational level and household income) were added to the DAG-implied set	No
Evandt et al. 2017A	Multivariable regression	Yes – report SASa	Not reported ('association')	No	Yes - primary results. Socio-economic factors (educational level and household income) were added to the DAG-implied set	No
Fan et al. 2016	Multivariable regression	Yes – report SASa	Not reported ('association')	Yes - primary results	No	No
Feda et al. 2010	Multivariable regression	No – adjustment set(s) stated in table footer(s), but relationship to DAG(s) and/or SASa is not explicit	Not reported	N/A	Yes - primary results. 'Directed acyclic graphs (DAGs) served as a visual guide to identify variables pertinent to the multivariate models and potential confounders on the outcome of interest... During the analysis, each policy used a separate analytical model, based on the assumptions illustrated in the DAG'	No
			('impact')
Ferraro et al. 2017	Multivariable regression	No – adjustment set(s) stated in table footer(s), but relationship to DAG(s) and/or SASa is not explicit	Not reported ('association')	N/A	Yes - primary results. 'Covariates were selected with the aid of a directed acyclic graph (DAG)...Each variable was ordered according to its specific temporal relationship...We then built pathways based on temporality and theoretical assumptions'	No
Ferraro et al. 2017A	Multivariable regression	No – adjustment set(s) stated in table footer(s), but relationship to DAG(s) and/or SASa is not explicit	Not reported ('association')	N/A	Yes - primary results. 'Confounders for which models were adjusted were chosen based on the assumption that they must be antecedent of exposure and outcome'	No
Figueiredo et al. 2017	Multivariable regression	Yes – report SASa	Not reported ('association')	Yes - primary results	No	No
Filippidis et al. 2017	Multivariable regression	No – adjustment set(s) stated, but relationship to DAG(s) and/or SASa is not explicit	Not reported ('association')	N/A	Yes - primary results. 'We have drawn a detailed directed acyclic graph with DAGitty to illustrate potential causal pathways from cigarette prices to infant mortality, identify potential sources of confounding, and guide covariate selection'	No
Filteau et al. 2016	Multivariable regression	Yes – report SASa	Direct effect	Yes - primary results	No	No
Frederiksen et al. 2009	Mediation analysis by multivariable regression	Yes – though not stated as SASa	Total and direct effects	Yes - primary results	Yes- primary results of direct effect, several models reported with different adjustment sets.	No
Gagliardi et al. 2009	Multivariable regression	No – adjustment set(s) stated, but relationship to DAG(s) and/or SASa is not explicit	Described as 'direct' effect', but appears to be total effect	N/A	Yes - primary results. 'We adjusted for the possible confounders listed in Table 1 and in Fig. 1. This was done in successive steps, to help understand the effect of various adjustments'	No
Gascon et al. 2015	Multivariable regression	Yes – though not stated as SASa	Not reported ('association')	Yes - primary results	No	No
Gaspar et al. 2017	TMLEb following machine learning	No – not explicitly reported	Total effect written as E[E(Y|A=1,W)-E(Y|A=0,W)]	N/A	Yes - primary results. Adjustment sets built using an ensamble machine learning algorithm.	Yes - covariate selection by an ensemble machine learning algorithm
Gerberich et al. 2011	Multivariable regression	No – adjustment set(s) stated in table footer(s), but relationship to DAG(s) and/or SASa is not explicit	Not reported ('association')	N/A	Yes - primary results. 'Directed acyclic graphs (DAGs) were derived from the causal model and used to select the minimum sufficient set of potential confounders for the relevant exposures'	No
Gerberich et al. 2014	Multivariable regression	Yes – report SASa	Not reported	Yes - primary results	No	No
			('risks')
Gillam et al. 2017	Multivariable regression	No - reported adjustment set is after variable reduction methods have been applied	Not reported ('association')	N/A	Yes - primary resuts. Adjustment sets built with variable reduction.	Yes – change in estimate criteria
Gillott et al. 2017	Multivariable regression	Yes – report SASa	Direct effect	Yes - primary results	No	No
Gocke et al. 2014	Multivariable regression	Yes – report SASa	Not reported ('association')	Yes - primary results	Yes - primary results of three other adjustment sets are reported alongside DAG-implied set	No
Gray et al. 2017	Multivariable regression	No – not explicitly reported	Not reported ('association')	N/A	Yes - primary results. Adjustment sets built with variable reduction.	Yes - covariate retention based on p-value criteria
Gray et al. 2017A	Multivariable regression	Yes – report SASa	Not reported ('association')	No	Yes - primary results include additional 'exposures of interest' added to the SASa	Yes - covariates 'assessed individually' (unclear)
Grice et al. 2007	Multivariable regression	No – adjustment set(s) stated in table footer(s), but relationship to DAG(s) and/or SASa is not explicit	Not reported	N/A	Yes - primary results. 'A priori causal models and directed acyclic graphs (DAGs) guided selection of potentially confounding variables'	No
			('effect')
Grice et al. 2010	Multivariable regression	No – adjustment set(s) stated in table footer(s), but relationship to DAG(s) and/or SASa is not explicit	Not reported ('associated')	N/A	Yes - primary results. 'A priori causal models and directed acyclic graphs (DAGs) guided selection of potentially confounding covariates'	No
Grill et al. 2014	Multivariable regression	Yes – report SASa	Not reported	Yes - primary results	No	No
			('effect')
Grundy et al. 2017	Multivariable regression	Yes – report SASa	Not reported ('associations')	Yes - primary results	No	No
Guimarães et al. 2016	Multivariable regression	Yes – report SASa	Total and direct effects	Yes - primary results	Yes - primary results of direct effect. Adjustment set built with variable reduction.	Yes - covariate selection based on p-value criteria
Gunathilake et al. 2016	Mediation analysis with multivariable regression	Yes – report SASa	Total and direct effects	Yes - primary results	No	No
Harris-Adamson et al. 2016	Multivariable regression	No - reported adjustment set is after variable reduction methods have been applied	Not reported ('association')	N/A	Yes – primary results. Adjustment set built with variable reduction	Yes - covariate selection based on change-in-estimate criteria
Harskamp-van Ginkel et al. 2015	Mediation analysis with multivariable regression	Yes – report SASa	Total and indirect effects	Yes - primary results	Yes - primary results of one other adjustment set are reported alongside DAG-implied set	No
Harville et al. 2017	Multivariable regression	No – adjustment set(s) stated, but relationship to DAG(s) and/or SASa is not explicit	Not reported ('association')	N/A	Yes - primary results. 'Three sets of models were examined. The first was unadjusted...The second included covariates identified based on a directed acyclic graph (DAG) using the DAGitty program... The final set of models includes the BMI adjustment.'	No
Herich et al. 2017	Mediation analysis with multivariable regression	No – adjustment set(s) stated, but relationship to DAG(s) and/or SASa is not explicit	Total and direct effects	N/A	Yes - primary results. 'To identify the covariates to be included in the model, we drafted a causal diagram (directed acyclic graph) representing the hypothesized causal relations relevant to our main research question'	No
Hickson et al. 2017	Multivariable regression	Yes – report SASa	Not reported ('association')	Yes - primary results	No	No
Hinkle et al. 2013	Multivariable regression	Yes – report SASa	Not reported ('association')	No	Yes - primary results include competing exposures. Sensitivity analysis conducted with children's weight status at kindergarten entry.	No
Hirsch et al. 2016	Multivariable regression	No – adjustment set(s) stated, but relationship to DAG(s) and/or SASa is not explicit	Not reported ('association')	N/A	Yes - primary results. 'We selected model covariates (age, gender, education, and having access to a vehicle) using a Directed Acyclic Graph (DAG) and a priori knowledge on sociodemographic and resource characteristics that act as confounders'	No
Hirsch et al. 2017	Multivariable regression	No – adjustment set(s) stated, but relationship to DAG(s) and/or SASa is not explicit	Not reported ('association')	N/A	Yes - primary results. 'Adjustment for confounding variables was determined a priori using first Directed Acyclic Graphs... and then statistical tests of associations with both the exposure and outcomes'	No
Hoyer et al. 2015	Multivariable regression	No – adjustment set(s) stated, but relationship to DAG(s) and/or SASa is not explicit	Not reported ('association')	N/A	Yes - primary results. 'Directed acyclic graphs (DAGs) were used to select the confounders included in the final models using DAGitty software... All final multivariate models were adjusted for...'	No
Jacobson et al. 2017	Multivariable regression	No - reported adjustment set is after variable reduction methods have been applied	Not reported	N/A	Yes – primary results. Adjustment set built with variable reduction	Yes - covariate selection based on change-in-estimate criteria
			('effect')
Jämsä et al. 2017	Multivariable regression	Yes – report SASa	Not reported ('relationship')	Yes - sensitivity analysis	Yes - primary results. Adjustment set included additional variables 'according to clinical experience... and because these variables were interesting for our study hypothesis.'	No
Janitz et al. 2017	Multivariable regression	No - reported adjustment set is after variable reduction methods have been applied	Not reported ('association')	N/A	Yes – primary results. Adjustment set built with variable reduction	Yes - covariate selection based on change-in-estimate criteria
Jankowiak et al. 2016	Multivariable regression	No – adjustment set(s) stated, but relationship to DAG(s) and/or SASa is not explicit	Not reported ('association')	N/A	Yes - primary results. 'Based upon this literature overview, relevant sets of confounders for night shift work and the cardiovascular outcomes were identified using acyclic directed graphs'	No
Johri et al. 2016	Multivariable regression	Yes – report SASa	Not reported ('association')	Yes - primary results	Yes - primary results of two other adjustment set are reported alongside DAG-implied set	No
Jonker et al. 2012	IPWc of MSMd	Yes – report SASa	Not reported ('relationship')	Yes - primary results	No	No
Jusko et al. 2010	Multivariable regression	Yes – report SASa	Not reported ('association')	Yes - primary results	No	No
Kalapatapu et al. 2017	Multivariable regression	No – adjustment set(s) stated, but relationship to DAG(s) and/or SASa is not explicit	Not reported	N/A	Yes - primary results. 'The variables selected for inclusion in the adjusted analyses were based on the previous publication on this topic and depicted using a directed acyclic graph'	No
			('causal effect')
Kalapatapu et al. 2017A	Multivariable regression	No – adjustment set(s) stated, but relationship to DAG(s) and/or SASa is not explicit	Not reported	No	Yes - primary results. 'We used a directed acyclic graph (DAG)-based approach to select the variables to be included in the regression models.. We conceptualized age, education, sex, race, socioeconomic status... and smoking to confound the association... most of these variables were adjusted for in the regression models '	No
			('causal effect')
Karahalios et al. 2014	Multivariable regression	No – adjustment set(s) stated, but relationship to DAG(s) and/or SASa is not explicit	Not reported ('association')	N/A	Yes - primary results. 'A causal diagram was used to choose confounding variables; these were...'	No
Karahalios et al. 2016	Multivariable regression	No – adjustment set(s) stated, but relationship to DAG(s) and/or SASa is not explicit	Not reported ('association')	N/A	Yes - primary results. 'A causal diagram was developed and the following confounding variables were included...'	No
Karlsen et al. 2017	Multivariable regression	No – adjustment set(s) stated, but relationship to DAG(s) and/or SASa is not explicit	Not reported ('association')	No	Yes - primary results include additional covariates	Yes - covariate selection based on change-in-estimate criteria
Kebede et al. 2017	Mediation analysis with multivariable regression	Yes – report SASa	Total and direct effects	Yes - primary results	Yes – mediation analysis conducted with further adjustment for mediator ('incident diabetes')	No
Kendrick et al. 2016	Multivariable regression	No – adjustment set(s) stated, but relationship to DAG(s) and/or SASa is not explicit	Not reported ('association')	N/A	Yes - primary results. 'Odds ratios... were estimated using conditional logistic regression adjusted for neighborhood deprivation, distance from hospital, and confounders identified from DAGs'	No
Kerschberger et al. 2012	Multivariable regression	No – adjustment set(s) stated in table footer(s), but relationship to DAG(s) and/or SASa is not explicit	Not reported	N/A	Yes - primary results. 'Potential confounders were determined a priori using directed acyclic graphs... and were included in a multivariate proportional hazards Cox regression model'	No
			('effect')
Khalifa et al. 2016	Multivariable regression	No - reported adjustment set is after variable reduction methods have been applied	Direct effect	N/A	Yes - primary results. Adjustment set built using variable reduction.	Yes - covariate selection based on p-value criteria
Kharmats et al. 2014	Multivariable regression	Yes – report SASa	Not reported ('relation')	Yes - primary results	No	No
Kim et al. 2013	Multivariable regression	Yes – report SASa	Not reported ('association')	Yes - primary results	Yes - primary results were also stratified by use of NSAIDs	No
Kim et al. 2015	Multivariable regression	No – adjustment set(s) stated, but relationship to DAG(s) and/or SASa is not explicit	Not reported ('relations')	N/A	Yes - primary results. 'Multiple linear regression models were used to adjust for the following potential confounding factors identified using a directed acyclic graph (DAG) analysis'	No
Klassen et al. 2014	Multivariable regression	No – adjustment set(s) stated, but relationship to DAG(s) and/or SASa is not explicit	Not reported ('association')	N/A	Yes - primary results. Adjustment set built with variable reduction from list of candidates variables identified 'on the basis of the theory of directed acyclic graphs'	Yes - covariate selection based on change-in-estimate criteria (variables remained unchainged)
Kobayashi et al. 2017	Mediation analysis by multivariable regression	No – adjustment set(s) stated, but relationship to DAG(s) and/or SASa is not explicit	Total, direct, and indirect effects	N/A	Yes - primary results. 'Covariates were selected based on associations between dependent and independent variables observed in our data or previous studies...We additionally implemented directed acyclic graphs... for covariate selection and confirmed that the covariates selected above were neither colliders nor intermediates'	No
Kowall et al. 2016	Multivariable regression	Yes – report SASa	Not reported ('association')	Yes - primary results	Yes - primary results also include adjustment for a subset of the SASa	No
Kowall et al. 2016A	Multivariable regression	Yes – report SASa	Not reported ('association')	Yes - primary results	No	No
Kroenke et al. 2016	Multivariable regression	No – adjustment set(s) stated, but relationship to DAG(s) and/or SASa is not explicit	Not reported	N/A	Yes - primary results. 'Potential confounding variables in models were selected based on subject matter expertise encoded in directed acyclic graphs...Adjustment for chemotherapy and radiation were not suggested by the directed acyclic graph... We nonetheless included these variables in models based on convention'	No
			('effect')
Kverneng Hultberg et al. 2017	Multivariable regression	No – adjustment set(s) stated, but relationship to DAG(s) and/or SASa is not explicit	Total effect	N/A	Yes - primary results. 'The covariates included in the adjustment set were determined from a causal diagram... using directed acyclic graphs'	No
Lai et al. 2016	Multivariable regression	No – adjustment set(s) stated in table footer(s), but relationship to DAG(s) and/or SASa is not explicit	Not reported	N/A	Yes - primary results. 'We used the causal diagram to decide which variables to include in the multivariable model'	No
			('effect')
Launay et al. 2014	Multivariable regression	No – not explicitly reported	Not reported	N/A	Yes - primary results. 'Relevant variables according to the causal diagram were included in multivariate analyses'	No
			('effect')
Lehnich et al. 2016	Multivariable regression	Yes – report SASa	Not reported	Yes - primary results	No	No
			('effect')
Liang et al. 2017	Multivariable regression	Yes – report SASa	Not reported ('association')	Yes - primary results	No	No
Liebers et al. 2011	Multivariable regression	Yes – report SASa	Direct effect	Yes - primary results	No	No
Lima et al. 2017	Multivariable regression	Yes – report SASa	Not reported ('association')	Yes - primary results	No	No
Linde et al. 2017	Multivariable regression	No – adjustment set(s) stated, but relationship to DAG(s) and/or SASa is not explicit	Not reported ('association')	N/A	Yes - primary results. Adjustment set built using variable reduction.	Yes - covariate retention based on p-value criteria
Lupattelli et al. 2015	Multivariable regression	Yes – report SASa	Total and direct effects	Yes - primary results	Yes - sensitivity analyses include adjusting for a mediator (BMI at conception) 'because of the uncertainty in the direction of the association')	No
Lytsy et al. 2013	Multivariable regression	No – adjustment set(s) stated, but relationship to DAG(s) and/or SASa is not explicit	Not reported ('association')	N/A	Yes - primary results. 'In order to minimize potential bias, the directed acyclic graph approach...was used to identify appropriate models'	No
Magadi & Magadi 2017	Multivariable regression	No – adjustment set(s) stated in table footer(s), but relationship to DAG(s) and/or SASa is not explicit	Not reported ('association')	N/A	Yes - primary results. Two models built by 'introducing various background demographic and socioeconomic characteristics ... and proximate factors ...use in the models in successive stages to investigate potential pathways of the relationships'	No
Maier et al. 2015	Multivariable regression	No - reported adjustment set is after variable reduction methods have been applied	Not reported	N/A	Yes - primary results. Adjustment set built with variable reduction.	Yes - covariate selection based on change-in-estimate
			('effect')
Maika et al. 2015	IPWc of MSMd	Yes – though not stated as SASa	Total effect written as	Yes - primary results	No	No
Maretty-Nielsen et al. 2014	Propensity score matching and multivariable regression	No – adjustment set(s) stated in table footer(s), but relationship to DAG(s) and/or SASa is not explicit	Not reported ('prognostic factors')	N/A	Yes - primary results. 'The adjustment covariates were selected based on a modified version... of a directed acyclic graph constructed by Maretty-Nielsen et al. and included as seen in Tables 1 and 2'	No
Maretty-Nielsen et al. 2014A	Multivariable regression	No – adjustment set(s) stated in table footer(s), but relationship to DAG(s) and/or SASa is not explicit	Not reported ('estimate')	N/A	Yes - primary results. 'Directed acyclic graphs were used to depict a possible causal relationship between the prognostic factors selected, possible confounding variables, and the outcomes'	No
Martin et al. 2017	Multivariable regression	Yes – though not stated as SASa	Not reported	Yes - primary results	No	No
			('objective was to assess differences')
Matser et al. 2013	Multivariable regression	No – adjustment set(s) stated, but relationship to DAG(s) and/or SASa is not explicit	Not reported	N/A	Yes - primary results. 'We constructed a causal DAG in which to map the assumed pathways between ethnicity and CT diagnosis'	No
			('main route', 'direct route', 'indirect route')
McCulloh et al. 2015	Multivariable regression	No – not explicitly reported	Not reported ('association')	N/A	Yes - primary results. 'Models used subject-matter knowledge from published literature and a priori clinical assumptions, analyzed by directed acyclic graphs (DAG), to guide statistical modeling assumptions.'	No
Mebrahtu et al. 2015	Multivariable regression	Yes – report SASa	Not reported	Yes - primary results	No	No
			('effect')
Medenwald et al. 2014	Multivariable regression	Yes – report SASa	Total effect	Yes - primary results	No	No
Medenwald et al. 2015	Mediation analysis by multivariable regression	No – adjustment set(s) stated, but relationship to DAG(s) and/or SASa is not explicit	Total, direct, and indirect effects	N/A	Yes - primary results. 'Considering directed acyclic graphs, we adjusted models of the education–anthropometric parameter association... for the parameters listed in Table 1'	No
Medenwald et al. 2016	Multivariable regression	No – adjustment set(s) stated, but relationship to DAG(s) and/or SASa is not explicit	Not reported ('prognostic impact')	N/A	Yes - primary results. 'Covariates were identified using directed acyclic graphs'	No
Medenwald et al. 2016A	Mediation analysis by multivariable regression	No – adjustment set(s) stated, but relationship to DAG(s) and/or SASa is not explicit	Total, direct, and indirect effects	N/A	Yes - primary results. 'Variable selection and modelling was based on directed acyclic graphs'	No
Messerlian et al. 2017	Multivariable regression	Yes – though not stated as SASa	Not reported ('association')	Yes - primary results	No	No
Møller et al. 2016	Multivariable regression	No – adjustment set(s) stated, but relationship to DAG(s) and/or SASa is not explicit	Not reported ('association')	N/A	Yes - primary results. Adjustment set includes a mediator. ('According to the theory of DAG, it would be sufficient to adjust the analyses for... physical activity')	No
Mook et al. 2016	Multivariable regression	Yes – report SASa	Not reported ('association')	Yes - sensitivity analysis	Yes - primary results. Adjustment set built with variable reduction.	Yes - covariate retention based on p-value criteria
Murphy et al. 2015	Multivariable regression	Yes – report SASa	Not reported ('relationship')	Yes - primary results	No	No
Napier et al. 2017	Multivariable regression	No – adjustment set(s) stated, but relationship to DAG(s) and/or SASa is not explicit	Not reported ('association')	N/A	Yes - primary results. 'We used directed acyclic graphs (visualized using DAGity) to evaluate potential confounding factors plausibly associated with poor water quality and illness'	No
Ng et al. 2017	Mediation analysis with multivariable regression	Yes – report SASa	Total, direct, and indirect effects	Yes - primary results	No	No
Ng et al. 2017A	Multivariable regression	Yes – report SASa	Total effect	No	Yes - primary results include the SASa in which 'defined daily doses (of medication)' was substituted for 'sleep problems prior to treatment'	No
Ngueta et al. 2016	Multivariable regression	Yes – report SASa	Not reported ('relation')	Yes - primary results	Yes - primary results include an additional adjustment set, however reasons are unclear	No
Nobre et al. 2016	Multivariable regression	Yes – report SASa	Not reported ('association')	Yes - primary results	No	No
Norris et al. 2017	Multivariable regression	Yes – report SASa	Not reported ('association')	Yes - primary results	No	No
Nourbakhsh et al. 2016	Multivariable regression	No – adjustment set(s) stated, but relationship to DAG(s) and/or SASa is not explicit	Not reported ('association')	No	Yes - primary results. 'We used a directed acyclic graph (DAG) to decide about the confounding factors that had to be adjusted for in the models'	No
Nowak et al. 2016	Multivariable regression	Yes – though not stated as SASa	Not reported ('association')	No	Yes - primary results. Adjustment set built with variable reduction from a larger set of variables.	Yes - covariate retention based on change-in-estimate criteria
Nygaard et al. 2014	Multivariable regression	Yes – though not stated as SASa	Not reported ('association')	N/A	Yes - primary results. Adjusted set included additional variables 'based on past literature, which was permissible per the DAG'	No
Nygaard et al. 2015	Multivariable regression	Yes – though not stated as SASa	Not reported ('association')	N/A	Yes - primary results. Adjusted set included additional variables 'based on past literature, which was permissible per the DAG'	No
Oddo et al. 2017	Multivariable regression	Yes – report SASa	Not reported ('association')	No	Yes - primary results. DAG appeared to imply an empty adjustment set so 'the fully adjusted model controlled for a priori defined variables'	No
Oddo et al. 2017A	Multivariable regression	No – adjustment set(s) stated, but relationship to DAG(s) and/or SASa is not explicit	Not reported ('association')	N/A	Yes - primary results. 'We identified confounding factors a priori using a directed acyclic graph, which is a causal diagram used to characterize the relationship between the exposure and outcome based on theorized relationships and relationships documented in the literature'	No
Olsen et al. 2015	Multivariable regression	No – adjustment set(s) stated, but relationship to DAG(s) and/or SASa is not explicit	Not reported ('association')	N/A	Yes - primary results. 'We identified confounding factors a priori using a directed acyclic graph, which is a causal diagram used to characterize the relationship between the exposure and outcome based on theorized relationships and relationships documented in the literature'	No
Olsson et al. 2017	Multivariable regression	No – adjustment set(s) stated in table footer(s), but relationship to DAG(s) and/or SASa is not explicit	Not reported ('association')	N/A	Yes - primary results included three models, the first including 'age, gender and period of diagnosis', the second included 'relevant socioeconomic factors according to the causal diagram' and the third 'were further adjusted for comorbidity'	No
O'Neill et al. 2016	Multivariable regression	No – adjustment set(s) stated in table footer(s), but relationship to DAG(s) and/or SASa is not explicit	Not reported ('association')	N/A	Yes - primary results. 'Hypothesised confounders and mediators were identified in a causal diagram'	No
Orban et al. 2016	Multivariable regression	No – adjustment set(s) stated, but relationship to DAG(s) and/or SASa is not explicit	Not reported ('association')	N/A	Yes - primary results. Three adjustment sets reported 'were selected a priori based on a directed acyclic graph'	No
Osler et al. 2015	Multivariable regression	Yes – though not stated as SASa	Not reported ('association')	Yes - primary results	Yes - primary results. Results of a second adjustment set (including mediators) is presented alongside DAG-implied set.	No
Oswald et al. 2017	Multivariable regression	No - reported adjustment set is after variable reduction methods have been applied	Not reported ('association')	N/A	Yes - primary results. 'We used a sequential modelling approach to explore confounding –indicated by change in exposure estimates – and changes in residual variance'	Yes - covariate selection based on change-in-estimate criteria
Oswald et al. 2017A	Multivariable regression	No - reported adjustment set is after variable reduction methods have been applied	Not reported ('association')	N/A	Yes – primary results. Adjustment set built with variable reduction	Yes - covariate selection based on change-in-estimate criteria
Pattloch et al. 2017	Machine learning and multivariable regression	No – adjustment set(s) stated in table footer(s), but relationship to DAG(s) and/or SASa is not explicit	Not reported ('assoziiert' [associated])	N/A	Yes - primary results. 'Die notwendigen Adjustierung Variablen wurden mit gerichteten azyklischen Graphen ausgewählt, unterstützt durch das webbasierte Hilfsmittel DAGitty' [The necessary adjustment variables were selected with directed acyclic graphs, supported by the web-based tool DAGitty]	Yes - covariate selection by a machine learning algorithm
Paulson et al. 2006	Multivariable regression	No – adjustment set(s) stated in table footer(s), but relationship to DAG(s) and/or SASa is not explicit	Not reported ('magnitude and consequences')	N/A	Yes - primary results. 'Selection of confounders for each exposure of interest was based on directed acyclic graphs'	No
Phillips et al. 2017	Multivariable regression	Yes – report SASa	Not reported ('association')	Yes - primary results	No	No
Pink et al. 2015	Multivariable regression	Yes – report SASa	Not reported	Yes - primary results	Yes - primary results also include a subset of the SASa	No
			('effect')
Preußel et al. 2015	Multivariable regression	No – adjustment set(s) stated in table footer(s), but relationship to DAG(s) and/or SASa is not explicit	Not reported ('association')	N/A	Yes - primary results. Adjustment set built using variable reduction.	Yes - covariate selection based on p-value criteria
Protudjer et al. 2015	Multivariable regression	Yes – though not stated as SASa	Not reported ('association')	Yes - sensitivity analysis	Yes - primary results are not adjusted for one of the stated confounders (BMI z-score)	No
Pyko et al. 2015	Multivariable regression	Yes – report SASa	Total effect	Yes - primary results	Yes - sensitivity analysis include 'adjustment for contextual confounding, other sources of noise as well as air pollution from local road traffic'	No
Pyko et al. 2017	Multivariable regression	No – adjustment set(s) stated, but relationship to DAG(s) and/or SASa is not explicit	Direct effect	N/A	Yes - primary results. 'The covariates evaluated as confounders were identified based on a literature search and by development of a directed acyclic graph'	No
Rajappan et al. 2017	Multivariable regression	Yes – report SASa	Direct effect and 'overall impact'	Yes - primary results	Yes – two secondary analyses; one adjusting for a further confounder ('paternal BMI') to capture unobserved confounding and one for 'potential postnatal mediators' to estimate direct effects.	No
Rancière et al. 2017	Multivariable regression	Yes – report SASa	Direct effect	Yes - primary results	No	No
Ratanawongsa et al. 2013	Multivariable regression	Yes – though not stated as SASa	Direct effect	Yes - primary results	No	No
Rebelo et al. 2016	Multivariable regression	Yes – report SASa	Direct effect	Yes - primary results	No	Yes - covariate selection based on p-value and change-in-estimate criteria (however SASa model remained unchanged)
Rebelo et al. 2016A	Multivariable regression	Yes – report SASa	Direct effect	Yes - primary results	No	Yes - covariate selection based on p-value and change-in-estimate criteria (however SASa model remained unchanged)
Rêgo et al. 2016	Multivariable regression	Yes – report SASa	Not reported ('association')	Yes - primary results	No	No
Reiner et al. 2016	Multivariable regression	No – adjustment set(s) stated in table footer(s), but relationship to DAG(s) and/or SASa is not explicit	Not reported ('association')	N/A	Yes - primary results. 'An a priori causal model or directed acyclic graph... was used to identify potential confounders for each exposure'	No
Rhea et al. 2014	Multivariable regression	No – not explicitly reported	Not reported ('association')	N/A	Yes - primary results. 'Directed acyclic graph analysis indicated that for each risk factor, the model should be adjusted for all other risk factors and for patient age'	No
Ribeiro et al. 2017	Multivariable regression	Yes – report SASa	Total effect	Yes - primary results	No	No
Risch et al. 2014	Multivariable regression	Yes – report SASa	Not reported ('association')	Yes - primary results	No	No
Rusconi et al. 2011	Multivariable regression	No – adjustment set(s) stated, but relationship to DAG(s) and/or SASa is not explicit	Not reported ('association'; 'causal effect')	N/A	Yes - primary results. 'We also try to explore the relationship between paracetamol and antibiotics administration and wheezing by using causal diagrams'	No
Rutegård et al. 2016	Multivariable regression	Yes – report SASa	Not reported	Yes - primary results	No	No
			('impact')
Rutegård et al. 2016A	Multivariable regression	Yes – report SASa	Not reported ('association')	No	Yes - primary results of an adjustment set without age and sex. These were included in a sensitivity analyses as 'using this adjustment set, the variables sex and age were redundant'	No
Sage et al. 2010	Multivariable regression	No – adjustment set(s) stated in table footer(s), but relationship to DAG(s) and/or SASa is not explicit	Not reported ('relations')	N/A	Yes - primary results. 'Directed acyclic graphs (DAGs) were developed for each of the exposures of interest to facilitate selection of potential confounding variables for control'	No
Salti et al. 2017	Multivariable regression	Yes – report SASa	Not reported ('association')	Yes - primary results	No	No
Samson et al. 2016	Multivariable regression	No – not explicitly reported	Not reported ('estimating direct effects')	N/A	Yes - primary results. 'Nonmodifiable risk factors were fit in the model to reduce the effect of confounding'	No
Schipf et al. 2011	Multivariable regression	Yes – report SASa	Total effect	Yes - primary results	No	No
Schliep et al. 2011	Multivariable regression	Yes – report SASa	Not reported ('association')	Yes - primary results	Yes - secondary analysis; adjusting for additional covariates without clear explanation.	No
Schmidt et al. 2013	Multivariable regression	No – adjustment set(s) stated in table footer(s), but relationship to DAG(s) and/or SASa is not explicit	Not reported ('associations')	N/A	Yes - primary results. 'Analyses were stratified by study center and adjusted for covariables selected on the basis of the theory of directed acyclic graphs'	No
Schwahn et al. 2013	Multivariable regression	Yes – report SASa	Not reported ('relationship')	Yes - primary results	No	No
Sehrndt et al. 2011	Multivariable regression	Yes – report SASa	Total effect	Yes - primary results	No	No
Senkomago et al. 2015	Multivariable regression	No – not explicitly reported	Not reported	N/A	Yes - primary results. 'Potential confounders of the association between circumcision and HPV viral load were identified from the literature and analyzed using a directed acyclic graph'	No
Senkomago et al. 2016	Multivariable regression	No – not explicitly reported	Not reported ('association')	N/A	Yes - primary results. 'Potential confounders were identified from the literature and analyzed using a directed acyclic graph'	No
Seward et al. 2015	Multivariable regression	No – adjustment set(s) stated in table footer(s), but relationship to DAG(s) and/or SASa is not explicit	Not reported ('association')	N/A	Yes - primary results. 'Directed acyclic graphs (DAGs) were used to inform the statistical modelling of the relationships... (and) to ensure that the confounders selected were appropriate'	No
Shah et al. 2015	Multivariable regression	Yes – report SASa	Not reported	No	Yes - primary results. All models are additionally adjusted for study site as 'a strong independent correlate of these outcomes, and a potential marker for unmeasured confounding'.	No
			('overall effect')
Shaw et al. 2018	Multivariable regression and meta-analysis	No – adjustment set(s) stated, but relationship to DAG(s) and/or SASa is not explicit	Not reported	Yes - primary results	Yes - primary results. 'We used the theoretical framework of pathways between fuel price and health... to inform a causal diagram for the analysis... The causal diagram guided the choice of covariates'	No
			('impact')
Sheikh et al. 2014	Mediation analysis by multivariable regression	Yes – though not stated as SASa	Total, direct, and indirect effects	Yes - primary results	No	No
Shoaff et al. 2016	Multivariable regression	No – adjustment set(s) stated, but relationship to DAG(s) and/or SASa is not explicit	Not reported ('relationship')	N/A	Yes - primary results. 'A directed acyclic graph (DAG) was drawn a priori to assess potential confounders associated with both phthalate exposure and birth outcomes'	No
Shoaff et al. 2017	Multivariable regression	No – adjustment set(s) stated, but relationship to DAG(s) and/or SASa is not explicit	Not reported ('association')	N/A	Yes – primary results. 'We used a directed acyclic graph to select covariates and considered maternal sociodemographic, perinatal, nutritional, environmental, and child factors'. Various secondary and sensitivity analyses performed.	No
Skretteberg et al. 2013	Multivariable regression	No - reported adjustment set is after variable reduction methods have been applied	Not reported ('association')	N/A	Yes – primary results. Adjustment set built with variable reduction. Sensitivity analysis adjusted for potential mediator (BMI) 'to obtain results that could be comparable to previous studies'	Yes – covariate selection based on on p-value criteria and retention based on p-value and change-in-estimate criteria
Smallwood et al. 2017	Multivariable regression	No – not explicitly reported	Not reported ('association')	N/A	Yes – primary results. Unclear what was included in 'Fully adjusted' model, but refers to variables not included in DAG ('highest educational attainment' and 'alcohol intake')	No
Sohn et al. 2015	Propensity score matching following multivariable regression	No – adjustment set(s) stated, but relationship to DAG(s) and/or SASa is not explicit	Not reported ('associated')	N/A	Yes – primary results. 'We used causal diagrams to select important covariates for inclusion…the following covariates were included:'	No
Solmi et al. 2017	Multivariable regression	Yes – report SASa	Total effect	Yes - primary results	No	No
Spillane et al. 2013	Multivariable regression	No – not explicitly reported	Not reported ('associations')	N/A	Yes – primary results. 'Prior knowledge, literature review, and causal diagrams were used to identify potential covariates…. The final multivariate model was selected using backward elimination'	Yes, change-in-estimate criteria
Spillane et al. 2014	Multivariable regression	No – not explicitly reported	Not reported ('associations')	N/A	Yes – primary results. 'Prior knowledge, literature review and causal diagrams were used to identify potential covariates…The final multivariate model was then selected using backwards elimination'	Yes, change-in-estimate criteria
Ssewanyana et al. 2015	Multivariable regression	Yes – report SASa	Not reported	Yes - primary results	No	No
			('effect')
Starling et al. 2014	Multivariable regression	Yes – report SASa	Not reported ('association')	Yes - primary results	Yes – sensitivity analyses included 'weight gain (kg) from pre-pregnancy to mid-pregnancy…although this variable was not part of the original DAG'	No
Starling et al. 2017	Multivariable regression	Yes – report SASa	Not reported	Yes - primary results	Yes - primary results of two other adjustment sets are reported alongside DAG-implied set	No
			('effect')
Stratakis et al. 2016	Multivariable regression and meta-analysis	No – adjustment set(s) stated, but relationship to DAG(s) and/or SASa is not explicit	Not reported ('association')	N/A	Yes – primary results. Adjustment set includes a variable (birthweight) that is depicted as a mediator in their DAG.	No
Strutz et al. 2014	Multivariable regression	No – not explicitly reported	Not reported ('associations')	N/A	Yes – primary results. Report results from three adjustment sets with unclear relation to DAG.	No
Sunol et al. 2015	Multivariable regression	Yes – though not stated as SASa	Not reported ('association')	Yes - primary results	No	No
Sunyer et al. 2015	Multivariable regression	No – adjustment set(s) stated, but relationship to DAG(s) and/or SASa is not explicit	Not reported ('associated')	N/A	Yes - primary results. 'This model was further adjusted for potential confounders selected with directed acyclic graphs. Based on all socio-demographic and contextual covariables mentioned above, we used the program DAGitty 2.0, with a priori definition of the temporal direction of the events, to draw causal diagrams. The final adjusted model (model 2) included additional coefficients for...'	No
Tamimi et al. 2017	Multivariable regression	Yes – though not stated as SASa	Not reported	Yes - primary results	No	No
			('effect')
Tassiopoulos et al. 2017	Multivariable regression	No – not explicitly reported	Not reported ('associations')	N/A	Yes – primary results. Adjustment set built with variable reduction.	Yes – covariate selection based on change-in-estimate criteria
Tedla & Bautista 2016	Multivariable regression	Yes – report SASa	Not reported ('association')	No	Yes - primary results. Adjustment set additionally included 'age, sex, and race', which had not been depicted as confounders.	No
Tedla et al. 2017	Multivariable regression	Yes – though not stated as SASa	Not reported ('association')	Yes - primary results	No	No
Tedla et al. 2017A	Multivariable regression	Yes – though not stated as SASa	Not reported ('association')	Yes - primary results	Yes - primary results of two other adjustment sets are reported alongside DAG-implied set	No
Traeger et al. 2016	Multivariable regression	Yes – though not stated as SASa	Not reported	Yes - primary results	Yes – sensitivity analysis performed to explore 'moderating effects'	No
			('Main effects' and 'moderating effects')
Upson et al. 2013	Multivariable regression	Yes – though not stated as SASa	Not reported ('association')	Yes - primary results	No	No
Urquia et al. 2011	Multivariable regression	No – adjustment set(s) stated, but relationship to DAG(s) and/or SASa is not explicit	Not reported	N/A	Yes – primary results. 'We based our choice of covariates for confounder control based on a theoretical model assisted with the use of directed acyclic graphs (DAGs)'	No
			('causal effect estimate')
Valvi et al. 2015	Multivariable regression	No – not explicitly reported	Not reported ('associations')	N/A	Yes – primary results. Adjustment set built with variable reduction.	Yes – change-in-estimate criteria
Wang & Bautista 2015	Multivariable regression	Yes – report SASa	Not reported	Yes - primary results	Yes – some sensitivity analyses performed to explore residual confounding	No
			('causal effect')
Waterhouse et al. 2016	Multivariable regression	No – adjustment set(s) stated, but relationship to DAG(s) and/or SASa is not explicit	Not reported ('association')	N/A	Yes – primary results. 'Directed acyclic graphs (used to) guide selection of potential confounding factors to be included in adjusted models'	No
Webb et al. 2015	Multivariable regression	Yes – though not stated as SASa	Not reported ('association')	Yes - primary results	Yes – sensitivity analysis adjusts for outcome heterogeneity from 'time of blood collection'	No
Wei et al. 2016	Mediation analysis by multivariable regression	No – not explicitly reported	Total, direct, and indirect effects	N/A	Yes – primary results. Adjustment set 'guided by Poundstone et al’s socioepidemiologic framework, literature review, and causal diagrams'	Yes - covariate selection based on p-value criteria
Weyde et al. 2017	Multivariable regression	Yes – report SASa	Not reported ('association')	Yes - preliminary results	Yes – primary results. Adjustment set included 'an additional set of variables…because of their well-established association with exposure and outcome'	No
Weyde et al. 2017A	Mediation analysis by multivariable regression	Yes – report SASa	Not reported ('association' and 'mediation effect')	Yes - preliminary results	Yes – primary results. Adjustment set included 'an additional set of covariates… because of their well-established association with exposure and outcome'. Mediation analysis adjusts for mediator.	No
Williams et al. 2016	Multivariable regression	No - reported adjustment set is after variable reduction methods have been applied	Not reported ('associations')	N/A	Yes – primary results. Adjustment set built with variable reduction	Yes – covariate selection based on p-value criteria and retention on p-value and change-in-estimate criteria
Wilson et al. 2016	Multivariable regression	Yes – report SASa	Total effect	Yes - primary results	No	No
Windsor et al. 2016	Multivariable regression	No – not explicitly reported	Not reported ('association')	N/A	Yes – primary results. Adjustment set built with variable reduction	Yes – covariate selection based on p-value criteria
Yau et al. 2015	Multivariable regression	Yes – report SASa	Not reported	Yes - primary results	No	No
			('effect')
Yin et al. 2014	Multivariable regression	No – not explicitly reported	Not reported	N/A	Yes – primary results. Adjustment set built with variable reduction	Yes – covariate retention based on p-value and change-in-estimate criteria
			('main effects')
Zhang et al. 2008	Multivariable regression	No – not explicitly reported	Not reported ('associated')	N/A	Yes – primary results. Jointly report five bespoke adjustment sets	No
Zhang et al. 2010	Mediation analysis by IPWc of MSMd	No – not explicitly reported	Total, direct, and indirect effects	N/A	Yes – primary results. Variable selection process is unclear	No
